# Supplementary material for: Broadband visual stimuli improve neuronal representation and sensory perception
Source: Nat Commun. 2025 Mar 26;16:2957. doi: 10.1038/s41467-025-58003-1 (PMC11947450; doi:10.1038/s41467-025-58003-1)
Supplement: Supplementary file 10 — Source data [file 41467_2025_58003_MOESM10_ESM.xlsx]

## Sheet: Fig1e
Figure 1. V1 neurons are most responsive to broad orientation bandwidths.
Stimulus id	narrow	mid	broad		Animal gender
	1	1.30357	1.80357		female	LME model test against narrow (two-sided)
	1	1.53191	1.85106		female
	1	1.22222	2.61111		female		mid	broad
	1	1.05556	2.38889		female	p-value	4.9042e-05	3.0374e-06
	1	1.28947	2.21053		female	T-statistics	4.64702	5.57891
	1	1.76923	4.15385		female
	1	1.2	2.25		male
	1	1.28571	2.78571		male
	1	0.739726	1.24658		male
	1	1.47826	2.69565		male
	1	0.896552	0.965517		male
	1	1.8	1.33333		male
	1	1.48	2.84		male
	1	1.375	1.2		male
	1	1.36364	0.939394		male
	1	0.893617	1.04255		male
	1	2.27273	4		male
	1	1.9	2.8		male

## Sheet: Fig1f
Figure 1. V1 neurons are most responsive to broad orientation bandwidths.
Stimulus id	narrow	mid	broad
	1.12662	2.21493	2.2779		Wilcoxon signed rank test against narrow (two-sided)
	4.44046	1.62303	3.03195
	5.99603	4.1944	5.51207			mid	broad
	2.33494	1.01427	4.31012		p-value	5.21e-12	5.25e-66
	-0.0797761	1.73332	0.542565
	1.69464	1.66019	2.4307
	1.07363	1.57985	2.14609
	0.0281386	0.317857	2.46781
	-1.46906	-0.533679	-1.58532
	0.535131	1.87098	2.40698
	2.30014	8.7298	6.50421
	0.409628	1.1796	0.906843
	2.24043	8.11757	10.8489
	0.0768179	0.87959	3.18858
	0.0486176	3.42578	1.14494
	-1.39839	0.848581	4.81911
	1.88668	0.986454	5.33516
	1.46516	1.86577	5.70599
	1.63779	2.40091	1.47565
	-0.471186	2.73222	-0.1356
	0.918472	0.354283	0.094287
	-0.395594	0.28059	0.683368
	0.452945	-0.326598	0.800995
	0.938597	0.0180868	-0.434046
	0.0826971	-1.87994	1.70851
	1.24133	0.483885	2.37217
	0.0217443	-0.00993095	0.280446
	2.34974	4.94993	10.2008
	5.3163	5.67503	1.31438
	0.566749	-0.0580685	-0.403009
	1.71297	2.01309	2.45014
	3.29556	4.54062	3.69674
	0.204391	-0.187302	2.29318
	0.682012	1.78314	1.79983
	-1.58573	0.275793	2.40432
	6.80685	6.17472	10.7073
	1.84386	-0.47416	-0.472766
	1.7449	3.57125	6.27227
	-1.4717	0.500181	4.23361
	3.04945	4.63	6.91619
	2.50834	3.33707	3.81028
	-0.132785	0.396127	0.855304
	-0.309206	-0.210029	2.5615
	6.82663	6.30638	7.15807
	-0.00449911	3.32066	-0.979282
	1.82156	3.16991	3.697
	-0.100427	0.980918	3.86143
	-1.15642	2.51664	4.12183
	1.61422	0.834417	3.79127
	0.203045	1.78922	0.259112
	0.174031	1.40824	10.1151
	-0.114384	0.0694984	1.92424
	0.797921	1.30131	2.87085
	0.0638012	-0.183788	1.54975
	-0.161976	1.07268	4.21794
	1.00953	1.27921	1.75233
	-1.54127	-0.963825	2.362
	0.010627	-1.10722	3.68659
	1.90869	2.16597	3.58854
	0.320067	5.17043	2.56198
	1.13291	2.64024	2.57915
	2.1108	0.801192	0.754481
	-0.267144	1.38577	2.93768
	1.36384	2.07142	4.77315
	-0.125887	0.794767	6.10754
	0.779331	0.781839	5.25401
	2.3293	1.8276	2.45839
	0.468364	-0.699412	1.31443
	0.000192327	1.55101	4.17063
	2.9368	2.62351	2.42977
	2.01382	4.70479	10.1184
	1.5533	0.123769	0.638045
	4.31048	5.26744	11.5158
	0.330949	0.419641	1.84523
	2.89128	0.729793	0.580803
	3.50711	3.99921	4.72788
	0.183475	0.0847672	0.00658873
	-0.391703	0.250229	3.89415
	2.73396	2.49783	2.35429
	0.0353477	0.357775	3.07469
	3.15812	1.31554	0.176467
	2.15478	2.85327	12.4156
	-0.0775206	1.30099	4.59037
	-1.48816	0.00419912	3.1556
	1.6086	1.44574	2.12256
	1.61673	3.2957	8.59558
	-0.784344	-0.22617	2.94913
	0.621044	2.00477	2.29753
	-0.209105	-0.0835785	1.25877
	1.3792	3.40414	1.56694
	0.142555	2.15485	11.6966
	1.34832	3.89721	2.16562
	-0.398869	-1.42794	0.856175
	-1.54013	0.323192	0.354415
	0.758943	0.317882	2.4513
	3.87779	3.99041	12.925
	2.24474	3.08107	2.87197
	1.34816	4.93359	1.65969
	3.40344	1.90291	2.64427
	3.08033	3.02134	0.654028
	5.31924	5.67711	3.19495
	0.685717	0.364754	0.0903008
	2.85497	2.24026	3.06636
	1.67988	2.26855	4.30317
	2.00769	0.83587	3.36871
	0.129712	5.15566	6.54107
	0.717383	1.31815	1.50085
	0.783763	2.00828	1.11377
	2.998	2.04309	4.48554
	-0.553479	3.54016	2.61735
	1.23975	3.19547	2.7015
	1.73972	2.95703	6.38272
	5.62072	5.04866	3.06706
	-1.66311	0.741444	2.26237
	-0.191853	0.786411	1.75569
	1.21757	5.03999	13.6209
	1.75924	2.60564	6.95464
	1.68764	0.510282	2.26329
	2.45983	4.86162	13.5999
	8.27568	10.7188	6.33696
	3.99106	3.53311	5.03287
	1.08569	0.651373	0.857295
	-0.13172	-0.356073	0.593028
	1.06845	0.431178	0.337313
	2.53583	1.89421	1.59508
	-0.108148	-0.649556	1.26399
	-0.257199	-0.512233	-0.0985926
	1.5537	5.34522	15.2248
	0.920371	0.33017	3.70933
	-0.287006	-0.92948	0.54841
	1.17573	0.536769	1.54551
	0.680979	-0.506787	1.44928
	6.7534	4.1802	6.77503
	0.180681	-0.529526	1.39913
	0.193738	-1.54336	0.150751
	1.64044	0.839676	5.34681
	5.32289	4.09079	8.61312
	-0.618353	0.130334	0.965318
	0.66475	6.68478	8.6762
	1.88691	-1.11643	0.454331
	1.4087	3.113	3.41101
	-0.0523107	1.33628	0.226083
	1.88701	-0.114377	-1.22155
	1.72719	1.88848	1.28284
	7.34688	1.26362	0.0681946
	0.535249	0.999794	0.0911078
	2.67105	2.03851	9.78347
	0.600305	0.996909	0.74945
	0.330874	0.445313	0.462061
	0.559648	3.05248	-0.0928272
	5.63926	1.61502	0.522401
	-0.0666149	-0.176456	0.211466
	1.37922	0.426076	2.26597
	0.234683	0.896368	1.08126
	0.611455	1.70771	1.58071
	2.16754	2.31472	3.80883
	0.749651	-0.182405	2.46956
	-1.20302	0.815054	1.51729
	1.71985	0.0940707	1.69292
	2.06148	2.30048	4.13507
	0.135887	-0.691656	1.65768
	0.27476	3.07475	2.00806
	-0.874874	0.500943	1.55184
	-0.201375	2.84142	1.19319
	4.53878	4.69975	2.26313
	1.97122	0.53969	0.227464
	2.62762	1.57089	2.75926
	1.11557	7.57042	5.11191
	-0.813563	1.45129	0.252495
	2.98933	1.63501	4.80994
	0.205356	0.722836	-0.241683
	-0.0484026	-0.486621	0.0733286
	1.33558	0.243166	7.86736
	2.0741	2.28051	1.43232
	2.8595	5.40538	11.455
	0.0926566	0.805062	1.87383
	0.721701	0.727023	0.407608
	0.344913	0.967807	-0.872977
	-0.321984	-0.838301	0.0867284
	-0.766481	1.49561	1.31566
	2.03785	2.60867	4.4225
	-0.258427	1.16229	1.26796
	2.01732	-0.762389	1.31155
	-0.0433896	1.5372	1.82268
	0.42653	0.0999078	4.25924
	3.68864	1.11833	0.70833
	0.606681	0.982745	1.92788
	1.12927	0.816012	1.74767
	-0.0111712	-0.555189	0.973448
	0.858745	0.486032	1.1579
	1.34893	1.42057	0.0357489
	-0.353666	2.4347	2.92324
	-0.966638	0.810325	3.03438
	1.43377	1.68592	-0.0562013
	-1.1191	0.458189	2.1866
	0.483655	3.03695	2.92059
	1.25247	0.634841	0.383065
	2.8287	2.81881	4.21107
	0.101473	1.73788	4.42585
	1.95036	1.83852	0.514119
	-0.253251	1.44776	1.17819
	0.191365	-1.85524	-0.90585
	2.40959	1.55896	3.73104
	0.859585	0.785677	1.11002
	1.37413	1.25872	0.121023
	-0.657515	0.683595	0.424954
	-0.0948077	1.38095	2.71391
	1.03112	0.767718	1.3812
	-0.182421	-0.385426	0.508897
	1.69002	0.0310249	0.750073
	-0.489462	-0.461259	2.80971
	0.721083	2.55583	1.91543
	1.2853	0.66428	1.0814
	-0.512372	0.287338	1.18332
	3.2277	2.65652	0.2353
	0.975502	0.646638	2.06382
	2.04288	1.22837	2.04728
	0.426812	-0.21327	-1.49618
	-0.542884	0.163383	0.360358
	1.39161	1.63809	1.39596
	-0.968051	3.57218	0.828518
	1.13111	0.882941	6.38175
	0.374371	3.24664	1.75678
	1.57849	1.84584	2.28398
	2.07515	1.89967	0.945268
	3.52982	6.38305	11.5276
	1.65188	2.80748	2.89585
	2.26602	1.55465	1.79441
	2.59233	0.423647	5.63862
	0.303169	0.976563	0.347576
	1.91724	1.3976	2.24566
	2.09012	5.02179	9.64171
	3.72567	3.01515	4.94979
	2.37316	2.81067	5.2515
	1.71497	1.07131	0.708535
	0.0288479	2.81775	1.36031
	2.31484	0.891649	-0.479328
	0.982549	0.711275	-0.07635
	1.06486	0.404035	1.92428
	-0.987347	1.33678	1.48722
	1.01438	0.227602	-0.287462
	5.62772	2.26283	2.74052
	0.14173	1.05246	1.5436
	0.22467	2.85902	1.23666
	0.217984	1.35234	1.48814
	3.38308	1.42751	0.0873483
	1.11367	1.96272	2.46715
	-0.275908	0.388912	5.56875
	1.79325	0.804128	1.73852
	-0.291785	0.255923	1.57455
	-0.714646	2.21051	-0.593072
	0.783658	1.79123	1.57273
	0.683539	0.954281	0.671522
	-0.100715	1.65709	0.447003
	0.318306	0.910183	2.86667
	0.705256	1.10246	0.229904
	1.4145	1.7258	2.02399
	0.802826	4.02478	2.40194
	0.241812	1.91213	2.2085
	1.54929	1.67351	1.72788
	-0.670662	-0.851618	-0.119408
	1.36187	0.503837	4.44306
	3.03303	1.9269	8.18268
	1.21481	1.198	3.5129
	0.152383	0.332186	0.677922
	1.20531	0.594326	0.713387
	0.920316	1.22396	0.210694
	0.977045	-0.240165	0.825452
	1.17027	2.21019	6.68169
	1.26915	1.20003	2.19428
	0.146068	-0.633117	1.77886
	-0.803743	1.36184	2.34449
	0.0562541	0.59784	1.02178
	1.45115	2.02778	3.16741
	-1.73092	-2.01502	-1.54557
	-1.64803	-0.259788	-1.5076
	8.01614	2.27909	5.73743
	0.662668	0.625503	-0.44835
	0.726534	0.937949	1.32031
	0.650709	0.838699	0.982908
	0.194462	-1.28642	-0.482637
	-0.393776	2.11189	1.87462
	-0.362082	-0.137425	1.37873
	2.09498	-1.83875	-1.3193
	4.0119	-0.590704	-0.244925
	1.56822	-1.53646	14.8682
	-0.0830794	1.4955	2.3451
	0.614154	1.51101	1.85929
	-0.158067	1.57554	3.76821
	5.64586	8.75312	13.3013
	-0.574915	0.716607	0.968617
	-0.159611	4.17147	5.01383
	1.22582	-0.304754	0.295515
	2.96185	3.8495	4.8626
	-0.891011	-1.05279	-0.761583
	3.45128	3.79003	2.22701
	0.280591	2.14112	4.50205
	0.8703	1.83479	1.24221
	-0.751824	0.261524	2.8545
	-0.899547	0.374097	1.94751
	1.31464	4.76158	7.81943
	-0.429696	-0.663416	-0.328532
	1.2158	-1.15061	-0.302077
	0.336134	0.329446	-0.278841
	2.52705	3.39395	6.95198
	-0.901496	1.4214	-0.627807
	-0.653851	1.78701	1.03989
	1.6262	0.278972	1.30885
	2.52552	2.56725	2.94543
	1.17245	2.61339	2.69753
	-0.302062	0.169459	-0.702643
	1.76666	0.800408	2.89016
	-0.764223	-1.58317	-0.578374
	0.756183	1.85351	2.20621
	2.39426	3.61887	5.08346
	1.1108	-0.680269	1.93254
	0.430702	-1.07168	0.209142
	0.853241	-0.548418	2.02461
	-1.8629	-1.4879	-0.921127
	-1.62236	-0.572214	0.610441
	0.0282994	-1.51118	3.36841
	-1.64851	1.27681	1.88187
	1.11717	0.293639	-0.498326
	1.21908	1.57331	2.46685
	-0.856807	0.800962	1.1881
	0.328608	-1.16385	1.72839
	-1.16838	-0.272347	2.24136
	1.56756	-0.909354	0.223618
	0.176544	0.054936	-0.613182
	1.69871	1.18362	2.18885
	0.190214	-0.927153	3.85861
	-0.532477	-0.420109	1.18287
	1.78927	1.26592	2.80842
	-0.236641	-0.302483	1.84909
	0.749526	3.17633	1.39321
	0.79005	0.573193	3.50654
	1.83691	1.58037	10.2811
	-1.94748	-0.625198	-0.48777
	-0.593056	-0.510265	-0.0995265
	2.59478	1.15579	3.92471
	1.78025	0.422959	0.776248
	0.159507	-0.377847	-0.604738
	0.0128385	0.498629	0.267002
	3.44152	1.29909	1.03998
	-1.31376	-0.503961	1.27067
	-1.5447	0.58335	-0.692668
	1.56946	1.37288	1.93261
	1.568	2.71845	4.16421
	-0.489013	2.55771	2.16282
	0.104659	1.8403	0.854819
	1.84406	2.39437	2.25446
	2.97812	1.71557	3.46222
	2.46544	1.00847	3.2981
	-0.638291	2.5429	2.05742
	0.324575	1.70196	1.72016
	2.49123	4.15706	3.77946
	-0.0939118	0.881853	0.80814
	1.42591	2.22076	3.19258
	1.77565	4.66647	4.62862
	0.362987	0.0473922	-0.902302
	2.06746	0.524856	1.98803
	-0.79678	0.294662	2.76101
	-1.36062	-0.258321	-0.517467
	0.102395	1.08846	1.18986
	1.40326	3.32574	8.00581
	1.60007	-0.239453	4.72141
	-0.178784	0.568531	3.33655
	1.42381	0.0383921	1.07772
	3.7198	1.15952	4.25802
	1.90456	1.87974	-0.91561
	-1.85885	1.32626	4.19109
	0.0772643	0.999585	0.667567
	0.329899	2.98587	1.70937
	0.652177	0.677273	0.439379
	0.311007	0.698039	1.19663
	0.823292	-0.343692	0.64771
	-0.120455	-0.721701	-1.30646
	1.1254	2.31861	1.50057
	1.32087	-0.510583	4.43497
	0.800065	1.11556	0.0220204
	0.516454	-0.0410211	2.64104
	-2.30352	-1.26623	2.3442
	2.04104	3.94794	0.275697
	0.0643921	-0.00834802	1.1099
	1.45857	-1.46691	4.29952
	2.79964	1.01835	-1.39786
	0.0534728	1.70316	1.70597
	2.34878	1.32727	-0.153498
	1.90243	3.07327	1.66375
	-1.23381	1.5539	-0.441189
	-0.317517	0.394943	1.88176
	-1.94487	-1.06376	-0.168812
	0.375355	0.618956	0.824712
	0.345363	0.262584	4.64048
	-0.903267	0.0796402	1.08105
	0.0954043	0.891727	1.28099
	1.79071	0.464769	4.47412
	1.09354	1.64336	1.74753
	0.753113	2.81313	4.01353
	2.02205	7.30011	6.46083
	-1.6503	0.313348	-0.736775
	2.15959	1.48341	0.493132
	-0.332669	-1.04632	0.0909459
	0.819769	1.90884	1.66565
	0.154664	-0.0562031	2.39078
	1.00682	1.61313	3.16172
	2.23807	4.21034	1.29486
	2.52557	1.97649	2.97917
	0.55306	2.39903	3.96927
	1.04213	1.3951	0.569079
	-0.430625	1.80872	-0.344187
	3.21452	-0.186467	-0.35683
	-0.200962	-0.103609	-0.249723
	-0.878976	0.396786	-0.187578
	1.75613	2.68248	2.65884
	0.690223	0.57241	1.56265
	1.22528	1.1358	1.27007
	0.602977	0.169041	2.13443
	0.274839	1.16793	2.2901
	-0.0365807	2.65005	4.61599
	1.44436	0.166061	0.395723
	1.07319	-0.181374	1.50502
	0.0647064	0.197574	1.89424
	2.50414	-0.46944	0.438873
	3.33779	0.928887	0.17903
	-0.107275	0.475538	2.18153
	-0.324705	0.1579	0.148288
	1.33144	2.31467	0.7408
	-0.269018	-0.786661	-0.410254
	0.881382	-0.248424	1.68177
	1.65114	5.57669	4.58242
	0.914963	0.561369	1.5777
	1.99544	-0.545731	4.40298
	0.750175	-0.559901	-1.09377
	2.53928	0.824109	3.71653
	-0.0303228	-0.267189	3.23111
	1.91945	-0.442219	2.82878
	2.16703	0.840697	2.24422
	2.34558	0.658006	-0.664754
	2.91946	1.54819	2.594
	3.21008	1.99479	4.3485
	0.796666	-0.285722	3.14204
	0.138699	-0.498759	3.04253
	1.9854	1.38207	1.59706
	0.250909	0.0679671	0.530016
	1.80485	1.37317	1.0754
	0.734651	0.164524	2.3746
	-1.04514	-1.76378	-0.876284
	-0.793082	0.033168	2.155
	0.985344	0.134678	1.06248
	0.517924	0.347951	1.78573
	0.524234	1.52595	0.675441
	1.67156	0.827411	2.7987
	-1.57056	2.00038	4.55437
	0.73567	0.969369	1.26094
	0.313298	1.87082	1.17876
	1.0841	1.00788	1.83105
	1.46204	0.0944629	1.57285
	1.59645	2.52589	5.62419
	0.471769	2.93617	2.139
	2.25132	0.993207	0.750495
	-1.50867	0.0612413	-0.251185
	-0.318585	0.834024	1.91448
	1.96419	1.25598	1.67912
	1.824	1.67206	2.26896
	0.240032	1.26032	2.46852
	1.75237	5.53494	4.91585
	0.648191	0.935235	-0.127881
	-0.00871347	0.326476	0.507694
	2.56092	1.41745	0.729314
	0.564427	0.311927	2.55272
	0.960328	1.20336	1.31055
	1.30961	0.534945	1.80602
	-1.34379	1.08338	-0.449301
	-0.0291708	3.56078	2.83223
	0.0950576	5.16181	4.70188
	1.05616	1.70785	1.56605
	2.57492	4.95386	1.88438
	0.455316	0.324091	9.0486
	2.95146	2.96749	5.95082
	0.449348	1.69527	2.06342
	0.690917	-0.876112	0.954333
	1.51094	0.674234	1.55937
	0.412385	0.731939	-0.57066
	0.777919	2.74016	8.32605
	2.80733	3.16291	3.39416
	1.01528	2.29867	3.9526
	1.00364	0.952307	1.77953
	1.88628	0.190068	0.969287
	-0.428273	1.54067	3.61278
	2.96226	2.29229	5.8519
	0.0804522	0.793789	0.177747
	1.57562	0.407614	0.509255
	1.77227	0.127389	1.75725
	-0.00590088	-0.783877	-1.08089
	1.61966	1.02781	1.62616
	1.56648	1.71403	2.71764
	2.12743	3.47038	7.87567
	1.30341	1.29976	0.664049
	0.685496	1.38553	4.74709
	-1.76354	0.115116	-0.516991
	2.46836	3.86322	8.67189
	1.72692	0.0519098	0.333989
	0.88529	0.47161	2.03087
	1.84505	2.56222	0.508122
	-0.557657	-1.302	-0.601362
	-0.12101	0.146038	3.47031
	0.243211	0.0432151	0.97071
	1.74378	-0.863219	0.289827
	1.6831	4.04507	3.17921
	6.27075	2.40821	2.21137
	0.235457	1.18873	4.0476
	2.17518	3.29093	5.41828
	1.02435	1.10542	2.45653
	1.95182	1.39845	3.20308
	0.0640505	2.91258	0.801506
	1.63228	1.32736	4.64676
	2.33154	-0.299893	3.88752
	0.37016	3.80136	4.8095
	0.489414	0.516203	3.18363
	1.88354	4.42511	5.25029
	1.36005	2.50084	8.49613
	0.473053	5.17497	-0.145697
	0.877921	1.11018	3.54361
	1.38957	3.15552	1.19002
	-1.49766	2.03543	2.47228
	0.772721	1.69061	-0.370505
	1.94097	1.84052	3.51687
	-2.34436	2.68798	0.908335
	2.68404	2.75492	8.23301
	-0.522332	3.48577	4.9
	0.945568	2.04448	3.96952
	1.81871	0.190636	-0.518852
	1.43992	-0.0341652	3.4284
	3.68081	3.84433	5.59302
	0.319656	3.36908	2.76036
	3.25196	7.33541	6.27921
	0.0636326	0.84797	-1.38226
	-1.49468	0.662601	0.0130567
	-2.06704	5.32841	5.81208
	-0.566638	0.256387	1.22747
	5.22343	3.26556	2.37518
	4.26922	1.05216	2.66926
	-1.98497	1.09564	2.9022
	-0.526926	-0.784899	0.698277
	-1.05724	1.09942	3.79591
	2.2573	1.51765	0.998214
	0.727911	2.99591	5.74034
	0.261033	-0.228306	0.0237606
	0.595364	-0.48956	-0.803778
	3.15032	2.08133	1.27128
	-1.36961	1.83746	2.4081
	2.42647	5.55398	7.65837
	6.37666	2.52816	4.08215
	0.492447	2.16028	-0.85452
	-0.0022403	-0.266741	0.795519
	3.65657	4.03968	2.09346
	-1.05037	1.87602	3.34874
	4.37208	4.1992	1.66958
	0.682372	-1.31934	0.0846658
	1.25254	0.702233	-0.0229906
	-0.740444	-0.654634	2.72304
	-0.890648	1.17395	0.00348663
	1.39782	0.392538	5.84261
	-0.463108	1.85822	2.54914
	4.28774	-0.194993	-0.747578
	-0.174687	-0.986941	0.177529
	0.969788	0.999451	3.35243
	-1.39343	1.35919	4.48396
	3.59191	1.6515	8.01487
	2.84909	4.59019	2.39206
	1.41127	1.4953	1.98695
	-0.0108695	4.33106	4.87957
	-0.732673	0.738703	4.43667
	-1.0645	3.09513	0.590083
	1.55116	0.194963	0.862551
	3.4685	3.72691	9.41812
	-1.60948	-0.308228	1.63223
	1.57187	0.0737393	4.40863
	0.882771	1.45219	1.8691
	1.50535	4.41791	4.89221
	-0.0195103	2.01784	4.25846
	2.60021	3.75532	3.29848
	2.50953	1.66519	5.93068
	2.15217	1.33941	1.9628
	0.824015	0.716059	1.47099
	1.35224	1.31055	1.97854
	0.824173	-0.337847	3.44069
	-0.693534	0.393066	2.57079
	0.954984	-1.36429	0.140164
	3.76879	0.539652	-0.610548
	2.04699	2.41389	0.212325
	-2.29742	0.286393	3.58457
	3.0162	0.0642261	2.05858
	0.0752193	1.16632	3.8704
	1.95588	3.42416	3.78823
	0.795882	0.19984	-0.890414
	5.07606	1.30159	7.01591
	0.307428	3.03542	2.08206
	1.76097	3.43099	2.46341
	1.93788	2.68063	4.79844
	0.538622	2.42216	1.83712
	0.884218	1.19327	1.64513
	0.637258	-1.08061	2.86842
	1.34435	-0.127336	0.409667
	-1.17695	-0.813402	3.74685
	-0.227965	0.653929	4.94619
	0.377742	1.20045	3.82141
	0.285428	2.4975	2.46053
	-0.272696	2.65098	5.14037
	3.73249	1.55115	2.84538
	1.89093	1.72618	1.17314
	0.932795	1.80706	1.74601
	3.08977	3.88544	8.95405
	-0.2084	3.48917	3.68186
	-0.199018	-0.688092	1.95727
	1.67375	0.095733	5.21807
	1.08141	-0.337966	1.35626
	0.916481	1.74132	2.26867
	1.48167	2.63464	3.59352
	3.37296	6.46888	5.73025
	-0.223299	5.16212	3.71989
	1.70588	4.18471	6.7708
	3.47849	5.63838	4.58363
	0.761825	1.7982	1.14031
	-0.0357164	0.94611	3.05475
	3.19114	2.5878	3.33055
	4.89228	6.15809	9.9538
	1.13759	0.680212	1.84013
	0.508171	1.2154	2.41245
	2.09748	3.4674	3.25655
	3.99872	1.49533	1.30263
	-0.984644	1.52582	7.47202
	-0.251095	1.25242	2.99107
	0.891522	-0.0692472	2.5896
	3.93301	3.80519	5.20767
	0.384326	0.747749	0.634562
	2.00891	1.51458	-0.757525
	-0.733232	1.75043	1.51254
	2.9996	2.6472	2.79694
	3.76963	5.87038	9.76931
	1.56145	1.58231	1.01143
	-0.270864	2.27312	3.37737
	-1.0952	0.0247163	3.25585
	0.748894	2.09694	1.20859
	1.95142	-0.108549	1.73476
	0.433333	-1.80113	-0.0710062
	-0.858511	0.513105	2.31539
	-1.15401	-1.69708	-0.415943
	-0.505181	-1.35448	3.98966
	-1.09294	-0.391869	3.52263
	-0.503789	-1.3905	-1.00304
	4.67223	5.07813	7.06704
	0.0752312	0.104724	1.65159
	-0.391274	3.05122	4.67473
	1.61221	1.76103	7.21186
	0.119881	0.287731	0.602527
	-0.198449	-0.344455	8.26565
	4.78764	3.23817	4.97035
	4.20255	3.49511	3.33053
	0.397978	-0.899129	11.8096
	1.10379	1.9739	4.41867
	-1.19236	0.321526	1.89465
	2.00379	-0.476874	0.529165
	0.966432	0.340653	2.47822
	-0.110281	1.25243	6.53137
	1.52428	0.372347	3.26739
	-0.628602	1.36209	2.67287
	-0.186676	4.23629	4.49499
	3.3051	3.41181	5.93045
	2.85985	4.01248	6.70471
	0.917543	1.04415	1.41682
	0.829392	2.2556	2.48007
	0.419947	2.49613	8.0919
	-0.49592	0.607525	2.52149
	-0.0483042	0.669746	2.04553
	-0.34811	-0.203284	0.807775
	-1.71769	1.49655	4.47144
	0.628385	2.43981	8.21069
	1.43408	0.0662983	-0.953464
	0.42616	1.14457	3.03686
	1.4631	0.937136	7.18828
	-0.0299677	1.65952	1.58129
	-0.432098	2.36268	4.1547
	1.05288	0.546099	1.77356
	-1.86712	-1.07847	-0.110547
	-0.106678	-0.464079	1.41352
	0.616455	1.69017	2.90453
	0.247341	-0.25302	2.91803
	-0.942723	-1.16313	1.111
	1.29783	0.112837	4.29199
	-0.802771	-0.797858	-0.110711
	0.941433	0.846806	-1.25707
	-0.78832	0.140739	0.0557794
	-0.781876	-0.640491	-0.314581
	-0.673685	-0.631243	1.4173
	-0.116397	3.36897	0.0198915
	2.0597	4.0666	8.67956
	0.0364357	-1.67805	1.06762
	2.13987	0.445324	1.31898
	-0.337356	-1.48586	0.761287
	3.3744	0.68183	0.677954
	0.0553418	0.226959	1.61169
	-0.776383	0.804326	4.30322
	0.251011	1.96511	1.22703
	0.322765	1.54561	6.68089
	1.43977	2.38829	3.12756
	-0.0937044	0.211172	2.51721
	0.336839	0.441325	0.791647
	-0.190747	1.70616	4.92851
	3.82433	1.48115	3.12202
	-0.0771859	2.8641	9.07212
	-0.694174	0.583225	6.56796
	2.56023	0.304014	0.484543
	0.281557	0.0770007	2.74691
	2.07813	1.06551	0.0193046
	0.54921	2.94985	5.69861
	2.13221	0.134606	2.05995
	-1.67023	-0.524903	-0.805837
	1.13046	3.20708	4.67114
	-0.341909	-0.524685	-0.28346
	0.929566	0.713184	3.34464
	-0.0413276	2.5325	-0.106382
	3.13906	3.70536	8.38949
	-0.609847	0.753676	0.130157
	4.4554	2.53605	2.91095
	-0.46585	1.10049	0.42078
	8.6842	4.39415	6.99184
	0.031255	-0.142022	1.76065
	9.92864	7.20656	6.50329
	0.979901	-0.249309	0.23687
	2.84722	1.37821	-0.142668
	-0.578226	-0.242361	0.373124
	1.03455	2.52729	6.61842
	-0.382744	0.930131	0.163364
	0.270983	0.105671	1.54904
	0.153807	2.52858	1.91777
	0.503673	-0.192412	0.736752
	-1.01906	-1.24265	0.167013
	-0.662796	0.106229	0.407403
	4.95817	2.64307	0.505998
	-0.444089	-0.651308	0.125271
	-0.141753	-0.895517	1.19124
	-0.198494	-0.239616	1.39747
	1.28021	-1.10016	3.08358
	0.200332	-0.737848	-0.467278
	-0.387826	2.45292	5.92964
	1.11631	-0.848702	3.68719
	6.91247	5.62892	9.79572
	-0.819216	-1.58228	-0.274473
	1.26339	2.14747	-1.3147
	0.98408	0.659646	0.221537
	0.290068	-0.437707	-1.20726
	1.72604	0.949461	0.436702
	1.86662	1.95792	2.96162
	-1.46085	-0.168589	0.119045
	0.115681	2.40898	0.849211
	1.21246	2.47022	3.91103
	0.169352	-0.346812	2.80002
	-1.45253	0.475752	1.04765
	0.671471	4.78095	2.36297
	-0.661319	-0.992863	-0.0455227
	2.12996	-0.212464	0.256865
	0.855165	-0.039866	2.19305
	0.917253	2.42121	-0.304146
	0.335231	-0.919209	0.522031
	2.60289	2.57865	2.14007
	0.638097	0.992428	1.14476
	0.674629	0.61773	1.89796
	0.501905	-0.278449	0.0506891
	0.149643	-0.353638	-0.227884
	-1.11463	-0.497007	-0.465108
	1.24984	0.962678	0.82263
	-0.404268	0.510038	0.546111
	0.239838	0.773077	0.445655
	0.502504	-0.790958	0.869625
	0.402082	3.4378	-1.6675
	0.678354	1.30773	1.83014
	-0.808336	-0.122165	-1.50386
	0.499278	1.34947	8.75517
	-0.0914125	0.303986	0.714761
	1.05255	1.63555	2.05021
	0.375151	2.93766	2.00872
	1.00159	1.77537	1.2633
	0.984365	-0.527763	-1.43851
	-0.812716	-1.36591	3.13846
	-0.822998	1.26765	0.611861
	0.42796	0.716425	-0.173995
	0.503449	-0.107452	0.885084
	-1.50725	-1.04102	0.689702
	0.673093	1.01249	-0.572428
	-0.21464	-0.792566	0.24323
	-1.11987	-0.445617	-0.201382
	2.18649	0.978852	2.18491
	5.10066	4.36504	6.64266
	0.530997	0.056874	2.44703
	1.13067	1.70905	1.43664
	-0.115312	-0.0661864	0.829007
	2.86442	1.33016	-0.407006
	-1.9921	0.2489	3.15424
	-0.314929	-0.710032	1.99431
	0.495238	1.50356	2.83692
	-0.552555	0.0404879	3.24218
	1.94487	0.253226	1.35045
	-0.309535	1.30264	3.00056
	0.0553826	0.753289	-0.777295
	0.965178	0.955148	2.02028
	-0.121651	2.08329	1.06822
	2.37299	-0.0130846	-0.628904
	0.664447	0.196239	2.84091
	-0.640474	-0.170635	2.81067
	-0.1621	-1.75017	1.07937
	1.79408	1.26089	2.35745
	-0.200051	0.954857	1.07551
	4.04874	3.06193	-0.157093
	-0.129358	4.50876	8.13666
	0.839383	-0.210927	2.04851
	0.581375	2.0829	2.20277
	2.64958	0.893082	1.08278
	1.1375	2.78416	3.50639
	3.21503	6.1999	5.66148
	1.02202	0.487909	-0.309881
	1.17638	0.775628	0.817187
	2.61231	3.6255	3.98656
	4.75266	7.93789	8.37041
	-0.521978	1.3629	0.756167
	2.93932	-0.393877	1.97947
	1.50332	3.26613	13.6366
	0.183125	2.03733	2.17048
	-0.553829	0.610375	2.45959
	0.812484	-0.620591	-0.0405156
	2.30776	2.21285	2.59417
	-0.540342	0.9218	3.24802
	-0.995195	-0.913094	3.31646
	1.27854	-0.575085	-0.891934
	1.61333	0.235604	0.487736
	-0.78858	2.14227	1.40504
	0.43189	-0.393779	3.0053
	-0.817768	-1.57727	2.48263
	1.73915	-1.6845	4.37549
	3.59233	0.443252	2.29562
	0.550078	2.74623	0.763476
	3.50696	-0.0319831	-1.1567
	2.87441	7.53632	11.297
	4.5538	3.28353	1.64558
	0.556518	1.45415	0.559526
	4.72241	8.05929	2.35422
	0.02731	0.415558	3.04127
	3.01027	1.95124	2.6222
	0.532381	0.491901	5.38913
	-0.00514359	0.412462	2.64882
	2.89355	1.1399	3.72106
	1.43865	1.53413	5.04608
	-1.45196	-1.18664	2.56431
	-0.0125213	2.44706	3.92893
	3.55413	4.40445	6.1471
	1.05607	0.299905	1.52142
	-0.675507	-1.37038	4.33764
	0.227693	3.0433	0.143063
	0.832894	0.535053	0.637998
	1.45241	0.632991	5.74737
	-0.478761	0.858113	3.00283
	-1.31766	-1.44878	1.99485
	1.62915	3.41967	10.5158
	1.82409	1.62884	1.93478
	0.111498	-0.147013	0.643385
	-0.691479	-0.182559	3.81155
	-0.40125	1.67584	1.88733
	2.46933	1.6775	3.80649
	0.0691028	-0.737805	3.17272
	-1.11281	1.56254	2.45792
	0.105108	-1.29124	-0.245996
	3.88689	3.53803	3.52823
	1.09004	-1.8118	0.20893
	3.64331	1.98149	-0.362812
	-1.36098	0.802944	4.26659
	0.454872	-1.80918	0.425653
	1.03292	1.59104	3.65531
	-0.827082	-0.93498	-0.587456
	3.42736	-1.16618	0.62783
	4.1535	2.02098	3.05237
	1.6117	2.02763	5.95541
	0.959033	0.232548	4.64443
	0.996533	0.0823105	-1.1828
	1.24792	0.766593	1.49262
	0.109331	-0.333135	0.693007
	2.38744	2.10081	3.81312
	4.42581	1.09678	0.687627
	-0.0468012	-0.516439	3.28317
	1.45218	-0.00700101	1.11537
	-0.23396	0.197881	-0.785226
	0.185582	1.02212	0.674128
	1.62491	0.744031	-0.281915
	1.90545	3.61812	2.48371
	1.12638	0.858579	1.83659
	4.73475	1.68517	1.75615
	1.63436	2.04636	0.677364
	1.97418	1.31232	2.73753
	2.44048	-1.26683	-0.807886
	0.109437	1.16789	0.666574
	0.346003	0.126914	1.39082
	-0.760419	-1.13092	-1.27667
	-0.644255	-0.595381	-0.981952
	0.0819425	0.395937	-1.07615
	-1.438	0.28079	1.29513
	2.36743	4.70426	0.703624
	0.48895	0.823846	1.71948
	-1.52529	-1.07769	2.49268
	3.77389	2.17444	0.377959
	0.476507	-0.314076	-1.20929
	2.25345	0.879489	5.50792
	1.10348	1.12134	7.69894
	3.02349	1.71238	1.87103
	-0.61904	6.22891	-0.411924
	4.54688	2.97404	0.266392
	2.24975	0.796402	9.13144
	0.0962456	0.169085	2.34014
	-0.403104	1.85817	5.24097
	3.87956	1.1414	0.655486
	0.110003	-1.44179	2.4297
	0.557905	2.13062	2.07859
	0.848487	0.811552	1.76005
	2.95805	2.52067	1.71817
	0.768	3.82405	9.53391
	3.42091	-0.129069	2.19035
	2.06589	1.41338	-0.568481
	0.712239	2.90406	2.11927
	3.82018	6.7736	-1.43168
	0.215059	2.103	3.53606
	-0.282638	0.558072	2.251
	0.638966	2.00521	2.58061
	-1.01362	-1.38515	0.314832
	1.83261	4.47016	-0.16935
	2.54825	2.74736	3.99737
	-1.73437	0.369106	0.980544
	0.337889	1.06236	3.84441
	3.72936	4.24772	4.96954
	1.28904	-0.300039	2.16748
	0.138904	-0.0204293	0.25729
	1.46599	-0.0599111	1.46671
	0.00365114	1.74923	7.07028
	1.61728	-0.404822	2.33623
	4.37662	4.99714	3.31528
	2.4558	1.48535	1.60624
	-0.743485	0.575352	1.83538
	0.741654	1.76896	2.15851
	-0.104557	-0.296989	-0.475274
	0.677372	1.76029	2.79208
	2.50882	0.110752	1.05236
	4.41332	1.41048	1.31055
	0.455035	0.245242	-1.19832
	-0.620192	0.766456	4.79585
	1.76768	2.81827	3.27124
	2.75167	2.3068	0.967708
	4.24407	3.91676	5.5796
	5.22584	7.04304	2.01447
	4.11074	3.5886	2.58174
	-0.359036	1.04604	-0.656984
	1.53272	-0.189398	1.12573
	0.983245	-0.222813	-0.195657
	-1.51487	-0.161498	-0.735906
	1.05023	0.99091	2.68789
	1.76624	5.4317	-1.07849
	0.2419	0.667956	-0.406769
	3.60654	0.866494	-0.383401
	1.95426	0.836643	1.60269
	0.65282	1.613	3.75235
	0.152448	0.486062	2.34986
	1.13745	1.56705	3.43378
	1.82038	2.27219	1.35613
	-0.168961	-0.539251	-0.885504
	1.75384	0.515992	2.44259
	1.69069	1.77877	2.16792
	0.298308	1.5606	0.450965
	0.334054	-0.330514	1.91709
	3.78413	2.48374	1.7938
	2.49847	-0.642202	-0.98978
	0.469091	1.37379	7.31344
	1.60025	0.988739	1.34474
	2.00194	5.01184	4.59377
	4.19633	1.23533	-0.64164
	3.57254	0.0270577	0.852279
	1.87587	0.337812	4.57069
	2.70622	-0.0484826	1.68093
	0.441536	2.94135	-0.846977
	1.40716	-0.603721	-0.0619087
	1.01734	0.63155	1.70477
	-0.945373	-0.0976998	-0.233359
	0.763098	-0.517222	1.81888
	-1.2391	-0.0487926	-0.047751
	-0.259194	1.10175	-0.354638
	-0.152556	-1.72511	-0.422266
	-0.616899	0.0278356	1.30141
	2.9106	7.71866	4.97256
	-0.0995851	-0.285545	0.0963096
	1.3478	1.86596	2.69052
	0.580698	-0.532437	1.47154
	0.642503	0.505731	6.08901
	-1.20996	1.10137	3.91574
	0.630025	0.491919	1.34276
	1.3889	-1.13727	-0.00566261
	2.1324	1.80383	4.44744
	-0.204775	2.65202	5.21982
	1.67625	1.8946	1.87132
	1.71328	-1.5446	-0.0224474
	-1.18816	0.681382	2.12498
	2.03447	-0.836274	0.561491
	0.577529	2.78447	12.2062
	0.722258	2.26478	-0.939435
	1.08793	1.05029	0.439557
	-0.627353	-0.397026	1.80105
	-1.45643	0.590319	1.26031
	-1.53813	2.32514	3.63427
	-0.866151	-0.24623	-0.825287
	3.32113	0.85157	0.0643295
	1.63098	3.5118	5.87561
	1.7303	0.394763	0.44365
	1.55286	-0.670248	-0.493928
	0.909479	1.18628	2.03055
	2.02456	0.819323	2.47579
	3.90158	1.45549	1.93047
	-0.329502	0.0574951	0.00471749
	3.09162	-1.88235	3.72674
	1.98113	1.04638	1.12134
	3.22094	3.92348	5.2078
	1.07286	-0.384028	-0.177071
	5.93697	-0.576889	2.21253
	2.84732	3.69407	0.915754
	1.51245	1.13863	2.43223
	0.310141	0.911759	1.34797
	2.11173	1.69181	3.41832
	-1.45401	-0.707342	-1.50101
	4.46363	3.49232	4.35351
	0.339519	1.47599	-1.05025
	5.4415	3.33198	5.80122
	0.208441	-1.48144	0.106146
	2.95894	4.64777	5.05403
	1.7963	1.64653	3.05295
	0.203118	0.484869	0.60587
	0.573898	0.693912	0.329254
	0.2801	2.06223	1.48411
	0.804883	-1.72419	3.63782
	0.339817	-0.260107	1.51235
	2.7153	-1.06301	-0.489968
	0.965111	1.80211	3.40475
	-0.461437	-0.574341	1.47594
	0.30822	-0.924498	4.85379
	-0.491912	-1.15789	1.80732
	1.72565	2.79798	2.66536
	4.95586	3.39017	4.54433
	-0.0951041	-0.728427	0.316603
	0.0407847	0.131371	3.30591
	1.44778	1.27802	0.00388955
	2.11969	0.409376	2.38085
	0.484558	0.79687	-0.347592
	-1.30532	-0.313926	2.04572
	-0.223284	-1.18483	1.60391
	3.92904	4.99255	1.98636
	0.0437188	0.799624	1.23582
	-0.886114	-1.27612	2.32456
	1.33366	2.0932	0.234126
	4.06938	1.45975	0.450102
	2.39567	1.7821	4.98985
	3.95223	1.27501	2.08835
	1.15125	-0.0252154	-0.125181
	-0.237302	0.995433	2.82556
	2.63522	5.23872	4.28782
	1.77834	1.78732	1.28612
	-1.19806	0.705152	0.681582
	2.7194	0.709265	0.192846
	-1.68089	0.86773	4.83673
	1.31562	0.262265	0.931097
	1.29199	0.41809	0.737294
	-0.905098	0.816748	1.55532
	3.60188	-0.296904	1.07258
	1.26166	0.711613	-0.328816
	-0.124628	-0.00737439	0.0757368
	2.10426	2.23664	0.81383
	2.26564	0.54648	-0.603179
	1.51822	1.32338	2.25599
	-1.27186	0.472682	4.37466
	0.964626	0.490674	0.379456
	0.318769	2.33178	6.28098
	1.20498	-0.472916	0.0161225
	1.01625	1.06522	3.06927
	-0.391448	-0.419402	1.02265
	0.311396	1.02946	0.350724
	-0.343697	0.0487218	0.924645
	-1.68084	-0.802112	1.52484
	-0.104227	0.0969218	2.00332
	-0.7042	0.938294	10.9367
	0.74217	1.26632	-0.729414
	1.00182	0.413537	1.87841
	2.58305	2.46981	2.41273
	0.522635	-0.173436	-0.214781
	-1.38359	0.793903	12.673
	2.22286	3.84424	10.4887
	-0.23001	2.06218	0.914855
	0.271744	0.374146	1.18635
	1.93013	1.74419	1.99727
	1.65655	0.551491	1.70354
	0.981702	1.79946	0.714472
	-0.100832	0.190772	1.67819
	-1.01395	3.19885	1.01272
	2.27469	4.1521	3.76499
	1.15541	0.709821	2.00031
	0.697184	0.570903	0.555753
	0.209035	-0.210634	0.000405102
	-0.42119	-1.57037	0.359056
	1.70019	2.41501	0.61732
	3.27404	2.37813	0.602152
	1.52795	0.0426083	1.2687
	-0.163646	0.584264	1.0477
	-0.0509858	-1.30206	-1.46283
	0.347422	0.0309111	0.672978
	-0.0843561	1.45843	3.84495
	1.37907	3.17969	3.96088
	1.38292	2.73932	6.02089
	0.777323	-0.893175	0.714196
	1.61416	0.741278	1.18335
	0.704073	-0.912192	0.599403
	-0.0222822	-0.416721	1.06682
	0.494228	1.52124	1.40785
	-1.68462	1.0226	1.37203
	-0.16988	2.04998	2.57992
	-0.278461	1.26744	1.46381
	-0.760511	-0.190619	-0.00262406
	0.86934	-0.682008	1.35195
	1.68162	1.44007	1.10234
	1.35748	0.42981	1.2808
	-0.720313	2.57366	-0.264355
	-0.0533454	-0.687737	1.6867
	-0.0612646	0.0431495	3.49933
	-0.32142	-0.913327	0.371345
	1.37999	1.12605	1.71901
	0.42017	-0.152276	-0.642696
	0.590741	-1.19175	1.28471
	1.3404	1.44026	0.274717
	0.261398	2.44559	3.72525
	0.601795	0.631117	0.471388
	0.178397	1.40844	1.92573
	2.90052	1.75912	0.0731606
	0.796577	1.26823	2.39276
	-0.495138	-0.643458	0.675769
	-0.140961	-0.624756	0.583201
	1.43851	0.968635	0.161483
	1.12387	2.57705	1.78079
	2.12802	4.00478	4.08529
	-0.640759	1.20215	1.4879
	1.11222	0.465983	-0.0664591
	-1.18583	-1.09711	0.343896
	0.585031	3.1696	1.99267
	-1.30407	-1.34892	-0.0558575
	1.38976	0.129967	2.07346
	2.21445	3.37667	4.35803
	1.06815	4.126	9.57461
	0.43586	-0.141347	2.55247
	-1.31114	1.80109	-0.596879
	3.00043	1.0057	5.54337
	-0.0883388	-0.72733	-0.104362
	1.07326	1.93493	1.90319
	0.516692	2.49299	0.890268
	0.159219	1.50478	3.42332
	-0.560192	-0.26269	-0.324855
	-1.05734	2.51872	3.0416
	0.51354	0.719331	3.14737
	-0.294878	1.28926	1.85044
	-1.39087	0.894228	4.0871
	-0.0861228	0.605778	1.27989
	1.61755	3.9268	5.70383
	-1.17683	-0.162142	2.52375
	0.770061	1.95334	2.51722
	1.73201	0.20417	1.60176
	-1.14921	0.53855	0.848339
	-0.751312	0.962031	2.44664
	0.685136	4.85321	9.30349
	-0.303296	-0.395493	2.63322
	1.78771	1.33607	1.84526
	0.231061	-0.741208	1.78101
	1.15397	-0.0275546	0.248991
	1.69962	0.449702	2.54495
	7.3959	1.93735	3.96706
	0.68629	6.45796	11.3021
	4.02765	4.58727	12.1165
	1.79071	3.24425	-0.131535
	3.12064	1.95998	4.38127
	0.174542	4.50076	2.09174
	5.32403	2.54106	6.25796
	6.63063	8.13509	5.15101
	0.649788	-0.566039	2.39492
	5.19471	4.52552	6.83303
	4.01683	1.28987	0.800699
	0.545043	1.01943	-0.199244
	0.3802	0.515185	2.4657
	9.71922	0.904579	-0.51974
	1.26034	-0.77047	0.933561
	-1.49637	0.396258	0.657652
	3.0426	6.17178	4.90233
	-0.752229	-0.248224	0.60432
	-0.615127	1.42813	9.30764
	4.21266	3.61922	3.39857
	3.38425	2.67525	2.79734
	4.53921	0.267484	4.07119
	1.34903	3.44295	5.55296
	-0.16885	1.23567	0.665617
	1.79066	1.30604	2.04707
	-0.882676	-1.48643	1.9622
	1.1047	-0.0930928	1.69022
	3.85044	1.12486	0.00894228
	5.52352	0.772374	4.08514
	-0.520612	1.54811	4.02576
	2.50023	1.0353	2.02253
	1.3172	-0.718011	2.8793
	7.38686	0.623033	0.919637
	-0.295839	-0.269539	-1.48387
	4.82165	1.87296	3.47948
	5.34791	0.803903	3.68229
	0.684259	-0.532827	1.26505
	-1.30568	-1.75735	-0.735054
	1.85964	4.79938	8.17266
	0.0807059	-1.52217	-0.38118
	0.0313736	2.07735	1.56423
	-0.384748	-0.387282	-0.415636
	2.56919	2.20858	0.693674
	-0.409672	1.47775	2.40659
	0.850406	1.068	0.450064
	2.50626	1.3257	1.61794
	4.47392	5.49291	5.65554
	0.81221	-0.0983888	-1.11575
	3.43215	1.52447	3.63225
	1.93997	0.896551	1.76275
	0.0664857	0.593202	-0.0620635
	1.90565	3.33028	0.865469
	0.0170027	0.53032	2.74464
	0.446383	3.00523	0.197092
	0.35117	0.506469	1.35578
	2.269	0.757598	0.684784
	0.335166	-0.420291	0.779963
	3.5033	1.64497	2.62262
	-0.0101832	2.40266	2.658
	0.381246	-1.26514	-0.668179
	2.50011	2.12742	0.711958
	1.79896	2.78903	3.96934
	-1.64419	-0.196177	2.2821
	1.62289	3.03455	1.12863
	-1.22729	3.28006	0.855378
	2.03757	-0.146162	0.397227
	3.52998	1.10204	2.25496
	0.841927	1.54149	1.32207
	0.681823	2.26395	1.26966
	1.26048	2.14118	3.34243
	3.36945	1.83724	2.17769
	0.883743	0.552534	0.597392
	-1.22048	0.739483	-1.37515
	4.13645	2.71518	1.8091
	3.13187	-0.217554	2.38433
	0.73725	1.17745	1.5443
	0.717743	1.32605	0.969513
	3.46414	4.43149	0.547761
	1.38151	2.31467	4.83742
	0.310713	0.898618	-0.623055
	0.809104	0.0648038	0.9401
	2.04448	1.36676	3.04523
	-0.488392	0.491343	0.0827306
	2.05895	2.56817	2.19267
	0.370533	1.91485	2.03837
	0.625843	2.29215	5.17398
	4.92683	4.6222	-0.0432411
	-0.996176	2.49505	1.48968
	0.324988	0.0437365	3.05868
	-0.0586101	-0.0290376	-0.28777
	1.6727	2.21829	1.13844
	2.35701	1.17366	1.5546
	1.665	3.34429	2.33005
	1.78234	1.46136	1.49423
	0.649243	2.45549	2.64102
	1.50186	0.957606	1.30253
	2.26212	2.39182	2.49361
	1.58712	-0.257508	0.769222
	0.868049	1.8266	1.59971
	2.67463	1.89496	3.83526
	0.762645	1.17528	1.02283
	-0.513801	1.08924	1.3977
	-0.611002	-0.967113	-0.740737
	0.227728	0.0421834	0.93005
	5.63323	0.527996	-0.411322
	0.356253	1.73675	1.87581
	1.85868	2.55416	2.17472
	2.12411	1.21043	-0.712923
	2.58213	1.01684	0.433979
	0.791677	-0.496007	1.48371
	4.34965	0.86223	1.97185
	1.43369	-0.278415	-0.1892
	-0.101916	1.61789	0.577622
	1.54689	1.60452	2.28295
	1.24604	1.32649	2.2932
	2.89975	1.45915	2.23248
	0.314307	1.74128	-1.16886
	0.56768	0.0177976	-0.126409
	2.03238	3.00233	1.09478
	0.653794	0.373255	1.17749
	7.29535	4.06263	3.97932
	-0.00839526	-1.47995	4.50377
	-0.767703	0.851086	0.0831096
	-0.650052	-1.51563	0.889325
	2.36564	1.92523	0.0395818
	-1.87613	0.220538	-1.20157
	1.79961	0.580783	0.439066
	0.899984	-0.733564	0.737423
	-0.569423	0.12248	2.61706
	2.48239	0.576512	3.00939
	-0.209111	2.18472	1.55823
	5.13332	1.82275	1.76534
	0.140689	-0.444351	0.0464315
	1.61972	-0.360153	0.207377
	0.189722	2.10951	0.757015
	-1.7096	2.61664	2.08578
	1.93384	0.871101	1.18872
	0.622554	3.24533	0.351438
	-0.929759	0.480127	0.847271
	0.0319135	2.38105	0.536117
	1.32421	1.79481	-0.521013
	0.961482	1.70621	-0.418086
	1.21241	-0.0497915	-0.563111
	-0.258096	0.476518	1.29228
	0.369545	-0.437361	0.00970809
	4.87265	-0.13217	5.08763
	0.502623	0.0269849	1.31346
	2.12514	1.69512	3.13527
	2.66521	0.953068	5.13551
	6.8405	11.13	15.2318
	-1.3229	0.452304	0.0808268
	1.63418	0.109303	2.16119
	-1.56563	0.787634	1.88605
	0.336504	-0.543128	2.96394
	2.22451	2.84502	6.3796
	2.64854	2.385	3.054
	0.761638	1.65438	2.44269
	1.26623	1.78724	1.10999
	2.53435	10.9114	12.1891
	9.19632	4.6298	13.8902
	0.215974	0.804962	-0.0712347
	8.3839	1.68141	1.83413
	3.44225	8.94064	2.39871
	1.39613	1.69721	4.42189
	4.62115	2.65183	-1.20753
	2.75014	1.31389	3.26549
	2.65059	3.07872	1.75059
	0.0669751	0.24829	0.802512
	-0.448274	0.374534	2.92459
	1.4994	-0.935146	4.96431
	2.37001	4.18003	7.68288
	2.67133	1.77697	2.99016
	1.87157	1.76577	3.87557
	3.45947	1.88407	1.25916
	-0.281306	-0.242067	3.68441
	0.627676	2.28326	2.1465
	1.56009	1.95703	1.23382
	3.28789	2.2355	2.00453
	1.96302	5.20997	5.17312
	1.96105	0.729801	3.98623
	0.839306	0.408792	10.7356
	1.47666	1.71563	1.99503
	0.661901	2.45814	0.259943
	0.978862	0.538432	4.01504
	4.13439	2.66402	2.81106
	1.65181	1.93964	2.3876
	2.52613	0.611387	2.59277
	-0.0535455	0.977742	2.96855
	0.400051	0.305378	4.95419
	0.585088	0.729374	1.17381
	-0.217946	3.14281	2.02301
	0.961302	4.6751	3.54645
	0.479464	1.01651	2.29953
	1.80147	-0.358332	0.591685
	3.44525	-0.356189	0.390798
	1.24994	4.14832	4.56851
	2.36002	3.15845	5.12873
	3.63332	4.29358	6.30861
	-0.146284	0.937954	1.34384
	3.47025	3.55479	1.22684
	0.962491	2.12931	3.37479
	0.697852	2.39245	1.8375
	0.517148	-0.4343	2.52861
	1.55764	1.08163	-0.390183
	0.753535	0.308074	0.919535
	6.07275	1.12738	7.47852
	1.66316	1.73029	1.14077
	0.306831	2.06575	4.51861
	-0.744173	1.70211	3.20967
	4.83335	2.31926	3.61519
	0.469885	2.32082	0.561216
	1.69585	-0.185911	7.69982
	-0.496531	1.05792	0.58864
	3.01692	3.26499	5.1345
	0.501442	-1.31208	1.88274
	4.26619	4.65839	5.19706
	-0.310618	2.80813	3.36072
	3.58731	0.398931	-0.37999
	0.162583	1.79731	2.08797
	0.0268617	1.54458	1.41726
	0.923581	4.00232	3.41629
	1.00138	1.02602	2.46399
	0.340513	3.01863	3.57488
	-0.128582	3.77664	1.92025
	2.16001	1.99306	0.678581
	0.0791412	1.60726	0.555885
	-0.184621	3.70767	2.06397
	-0.482129	1.01456	0.0164266
	1.63836	-0.385152	1.038
	4.47307	2.88495	3.4053
	-0.0626987	0.903111	2.68415
	-1.64716	1.73288	1.08184
	0.804472	3.70738	3.73042
	0.242355	-0.197946	-0.236413
	0.359138	-0.660388	2.48552
	1.8535	2.42655	2.04821
	2.32557	0.430307	3.65622
	-1.36056	0.987076	3.14529
	4.82715	8.33472	11.2368
	3.09492	2.41578	7.54564
	1.07361	1.84971	3.03529
	-0.45941	1.51554	3.43499
	1.26552	-1.39959	-0.263495
	1.77041	5.19165	1.19179
	0.0773416	1.54625	4.01209
	-0.407902	0.408321	0.662949
	-0.872421	3.72389	8.96375
	4.17548	2.51825	11.815
	2.4855	2.67183	3.01626
	8.92797	10.6846	14.183
	4.4641	3.99854	0.525759
	1.58766	1.7831	5.47433
	1.89668	1.50119	2.023
	-1.46117	1.31461	-1.30395
	2.85076	3.91266	2.46804
	3.76012	3.47229	4.01291
	7.15018	5.52774	7.98388
	2.70415	2.03083	-1.23062
	3.54526	4.95349	1.73835
	2.34969	4.60316	2.34731
	1.9793	1.90847	1.0589
	2.96268	4.05337	1.83602
	-0.847628	0.236314	0.805085
	1.38412	0.125872	3.38648
	8.23476	5.64262	12.6488
	4.72299	2.68806	3.77168
	5.5049	3.37988	1.10541
	3.64147	4.017	6.69783
	4.13723	7.11608	7.04265
	0.0480646	0.902213	2.07693
	0.285074	5.44549	7.66648
	2.84214	4.76491	1.11209
	0.322429	0.739621	2.83219
	3.9429	3.70378	2.75533
	0.99193	0.959336	-0.393228
	-0.653583	0.383366	-1.66813
	2.92485	3.35156	3.68292
	0.650887	2.28372	1.77293
	2.09098	0.198653	2.17433
	1.14395	3.29512	2.5074
	2.22005	1.27143	1.53211
	2.30525	2.81791	3.23649
	2.34683	1.53777	1.82318
	2.35233	3.11416	3.05093
	2.63155	3.4412	2.80576
	2.0506	4.2819	2.41199
	1.09615	1.51322	4.2465
	3.18169	5.29124	1.22506
	5.13533	2.49423	2.62184
	-1.40696	1.487	1.60626
	1.42198	1.50575	3.53166
	1.75075	0.913271	1.81194
	2.65259	2.22623	2.16892
	4.27324	6.64906	8.98107
	2.34789	0.502907	-0.00428947
	2.64574	2.22573	1.91813
	0.398378	1.55612	3.14772
	2.5797	2.74156	1.91147
	-0.914966	1.58302	0.82379
	1.22758	2.56696	1.24011
	1.13771	-0.212885	-1.30344
	1.99956	2.36928	4.15183
	1.53036	2.87942	1.41722
	0.813433	0.872831	2.7717
	3.58065	1.41798	5.02825
	5.33733	10.3008	9.55148
	1.96329	1.78205	4.06211
	0.972137	2.08715	0.165103
	0.208198	3.35486	3.32092
	5.27508	2.42743	3.31919
	-0.719001	1.67941	-0.985566
	0.707455	2.45327	0.894805
	2.42125	3.73677	4.98287
	0.0966447	1.8879	1.15184
	3.49932	2.22326	1.40375
	-0.649066	0.0919222	-0.202807
	0.809653	3.86837	1.20079
	2.88328	5.68763	4.79394
	2.28248	1.8668	1.95069
	1.63876	0.951092	-0.305628
	2.89062	2.49163	2.63368
	2.43172	0.192443	3.20304
	-0.802422	-0.468399	1.41796
	1.74683	2.1868	0.198035
	0.782426	2.87268	2.68111
	-0.334997	0.235593	1.52462
	0.970988	1.49087	-0.111928
	4.25354	6.27079	5.61506
	4.73006	9.72914	2.03365
	0.743363	3.21215	1.90395
	1.32983	3.17933	1.05081
	0.454917	1.92999	-0.165002
	1.67454	2.92331	1.1932
	1.35381	3.04829	2.3053
	1.615	1.03679	3.98751
	-0.387885	-0.0234305	1.55044
	2.0143	2.73933	4.03973
	1.43739	0.733975	0.534141
	0.967538	2.42084	-0.220316
	1.52865	-0.452574	3.65702
	5.78081	2.75619	-1.2931
	2.15976	1.68955	3.53233
	0.309882	3.49612	5.58614
	0.537852	2.01651	-1.12194
	0.712601	2.93063	0.180384
	0.767573	2.94409	1.37657
	6.42964	7.1259	4.95051
	0.752252	1.34896	-0.649327
	0.96718	1.99698	2.21421
	0.524284	1.4838	0.484104
	5.02045	3.22518	5.3589
	0.950705	2.24619	1.78479
	-1.30279	6.66543	0.191888
	1.6819	1.98162	4.88809
	0.776264	-0.387523	-0.438691
	-0.334732	1.86663	1.09881
	-2.08047	2.92372	1.31714
	1.34511	1.25309	0.985054
	-0.450014	-0.0359599	-0.809868
	-0.537304	1.34157	3.03106
	1.62616	1.18777	2.45363
	0.545274	1.80886	5.7828
	-0.119483	3.44399	0.283015
	-0.409117	2.09383	-0.509636
	1.79077	1.50748	1.53479
	1.53922	0.779031	1.22162
	10.4827	9.50181	-1.04206
	1.87028	1.53427	0.347477
	1.83555	1.95781	1.45089
	0.289834	2.8304	0.36662
	1.7188	1.21719	0.321633
	-2.16105	1.25594	-0.098923
	3.4852	4.691	2.84004
	2.86007	1.8825	1.53597
	-0.13434	2.18272	-0.0502183
	4.90618	4.89357	2.46843
	2.40305	1.9523	0.63332
	4.76014	4.20813	1.62419
	-0.530138	2.32365	-0.188448
	-0.33209	3.38033	0.959611
	0.13428	-0.364116	1.04283
	5.60194	7.14877	1.72518
	1.87494	2.33765	1.97619
	-0.259367	0.194473	-0.0340722
	1.06517	1.27431	0.502495
	2.0313	3.97883	4.50063
	1.45645	-0.0239631	1.1262
	1.63264	1.62471	1.45568
	0.699906	2.65499	0.652494
	1.71085	2.0035	1.4372
	1.12593	0.474418	0.736877
	-1.19624	-0.146527	2.78909
	-0.0507825	2.84032	3.17717
	0.102786	1.19705	0.246676
	0.792042	0.755871	0.147877
	1.29291	0.752825	0.0647539
	3.09219	3.20181	2.34407
	-0.202701	2.19662	0.702464
	0.433273	-0.476768	0.328756
	3.25829	3.05272	1.37948
	1.348	0.974433	1.54974
	2.82176	1.38465	0.770023
	3.94614	1.6434	0.69096
	2.23952	3.24747	1.1146
	1.82405	3.97869	3.31156
	1.10263	4.93628	7.32099
	2.51594	2.48745	0.23017
	1.90368	1.29877	1.95659
	0.6134	2.471	1.2319
	0.79171	2.05304	2.21261
	0.515899	0.478764	-0.430794
	1.07335	1.51036	1.69217
	1.52625	0.761585	2.49316
	0.537043	1.95238	1.11799
	3.20965	4.61212	3.09059
	2.04491	0.526939	2.7632
	0.689955	1.15248	0.888914
	-0.454779	3.75275	1.146
	0.28102	4.14108	3.64483
	3.86641	3.9397	6.12073
	0.753892	0.911241	0.938986
	-0.370472	-1.52011	3.0692
	-1.28016	1.37455	0.953455
	1.25505	-1.04408	-0.157632
	0.626867	-1.20155	9.01986
	6.95541	1.55649	4.32732
	1.86473	1.72744	0.70315
	0.881297	0.863859	2.826
	2.427	2.10933	-1.02225
	9.97815	6.02094	10.2168
	0.189717	0.807649	1.04265
	-0.477418	0.949114	3.1309
	3.49707	-1.7887	-0.68286
	-0.206506	-0.340653	-0.313834
	1.08322	1.82032	8.45048
	2.94491	2.34954	-0.0967394
	-0.69639	-0.342551	1.92575
	-0.800693	1.15507	0.108573
	1.55299	0.172367	-1.19665
	0.277716	2.20608	-0.472271
	4.11115	2.49825	7.00154
	7.83917	4.64076	1.90284
	1.58357	1.01731	0.735571
	6.76619	2.4311	8.56507
	1.05955	2.0583	-0.227297
	2.50541	2.38204	1.18107
	2.91688	4.16903	3.98077
	3.30244	-0.917497	-1.4364
	0.0511831	-1.78549	6.57924
	0.410952	3.59222	2.97495
	-1.33257	3.18251	1.86463
	0.672333	0.0598466	-0.638898
	2.76272	2.60181	0.260959
	1.29855	-0.322651	0.927773
	0.772741	2.08191	2.60877
	2.04552	1.09323	-0.437569
	0.438479	3.11118	0.969542
	-0.333311	1.69478	-0.549571
	0.923041	2.22237	2.74079
	-1.68604	-1.25181	0.76453
	1.09248	2.0932	0.49029
	-0.863542	0.163611	0.0597253
	0.324816	-0.611262	0.870238
	1.14	-0.145508	0.606487
	1.05682	2.21122	2.12914
	1.1805	2.31312	3.5241
	3.22885	2.34751	1.63561
	2.41271	4.94309	2.15051
	1.41104	1.16993	1.74354
	4.1918	3.91677	6.91162
	-1.45872	0.473505	0.984122
	6.6471	10.3338	2.06338
	2.28646	2.67969	3.31497
	1.45241	1.07889	1.40315
	1.56022	1.41435	2.18762
	2.30018	3.95989	9.46908
	4.78549	3.6028	8.19526
	2.88955	0.765338	1.05335
	-0.31949	0.500081	0.696817
	-0.168713	1.79745	2.11822
	-0.632546	-0.158603	2.43297
	0.987081	-0.384035	2.22136
	3.37004	-1.18843	-0.607483
	1.08531	-1.49136	0.236961
	2.82535	2.8478	8.44485
	2.5489	1.24615	0.723913
	6.16134	7.40911	5.00181
	-1.03699	1.13712	1.06689
	1.31513	1.28555	0.0799554
	4.2192	5.78525	2.35522
	1.92255	1.61561	2.78604
	3.21634	3.88959	-0.843931
	-1.03726	-1.64274	1.02806
	3.24416	3.43871	4.42905
	0.814508	0.0423846	2.14828
	0.0867076	-0.00389391	1.39881
	5.14034	0.912657	0.0281584
	1.54636	2.75748	1.65365
	2.7663	5.9413	2.64988
	0.108606	0.784745	1.45763
	2.39117	0.501569	2.50402
	-0.899895	0.576722	1.50257
	2.01974	2.14293	7.23389
	2.10538	6.29959	4.54095
	2.48612	0.843627	1.22596
	1.57779	-0.60745	4.23687
	0.883536	0.145366	-0.30096
	8.74497	-1.9659	3.24299
	1.26176	-0.450516	-1.30849
	5.44747	2.78991	3.0589
	1.08492	0.480746	1.06863
	-0.498482	-0.302397	3.34811
	2.72722	1.76755	-0.239129
	2.08673	-0.188634	2.14249
	2.24968	2.73515	0.401658
	-0.706652	3.40679	0.44389
	0.0620862	3.38883	2.68292
	2.2272	3.18696	3.73017
	1.90628	1.2882	3.53625
	-1.3372	0.597479	3.45804
	0.469008	3.45995	2.78116
	4.48214	3.1673	0.378698
	0.257528	0.291822	4.14081
	5.31502	4.28276	2.52603
	4.36645	1.15049	6.13031
	-0.329748	1.64811	1.84688
	0.534339	1.34627	3.59349
	8.19055	5.08048	6.71652
	1.85381	0.429	2.16548
	0.689378	-0.633914	1.29716
	0.711773	-0.713565	1.16485
	5.44889	2.39261	5.72177
	1.6821	-0.413275	1.62566
	1.74451	-0.400715	4.55797
	2.38783	2.84355	4.50376
	-1.73295	-1.05062	-0.222411
	0.720782	5.28713	7.15405
	-0.790255	5.05698	0.767805
	0.274616	1.28038	3.31066
	0.94244	0.367555	1.35158
	0.873619	-0.751924	-1.4597
	2.0699	4.33673	-0.106271
	5.35535	1.62223	3.80935
	0.0124961	1.13824	1.78264
	-1.13369	0.898633	-0.739577
	2.32539	1.45976	2.18684
	-0.177044	1.25124	0.735738
	-2.23398	-0.670094	-0.470649
	0.56272	-0.814627	-0.572536
	-0.22309	1.65122	1.27243
	-1.4778	2.90888	-0.257187
	4.84133	0.110747	6.30093
	0.331959	0.969676	1.45822
	-0.116	2.71866	5.14471
	0.0924267	-0.596256	0.978936
	1.54921	-0.00423898	2.84751
	3.08411	2.56623	-1.37427
	-0.303047	1.36044	1.56179
	0.678773	2.28013	1.40965
	-0.616455	1.18213	1.46476
	1.70256	0.248793	-0.102971
	3.26557	1.45821	1.97652
	0.280563	-0.545365	0.287167
	0.931823	4.73797	12.455
	-0.19507	-1.66007	-1.39219
	-0.958156	0.764547	2.19802
	0.420542	2.61592	3.10031
	-0.263857	-0.142606	0.034843
	-0.676525	0.291993	0.746992
	1.26656	0.397301	-1.23825
	1.73003	-1.06182	2.92246
	-0.311871	1.27747	1.61049
	-1.00982	-0.816838	0.62929
	1.09768	0.958027	1.18021
	0.399331	-0.406695	2.22935
	-0.679515	-0.14898	-0.0453226
	5.43675	3.06764	4.49187
	2.54727	3.74573	0.634505
	-0.121408	-0.498173	-0.133656
	-1.57923	1.78888	-0.823235
	1.04937	-0.840627	4.72708
	0.963817	0.50216	1.91687
	1.24844	3.2639	1.83899
	1.47424	2.4698	5.84301
	0.221323	2.76771	6.50441
	-0.0662946	0.110825	-0.793593
	-1.30449	-0.211568	1.9579
	3.38492	2.82325	3.73279
	0.768794	3.23658	4.68592
	0.191271	2.62802	0.134862
	0.67163	-0.744547	-0.414107
	0.252094	2.14272	-0.579491
	-0.914968	-0.67606	1.38007
	-0.0216131	-1.50161	3.69622
	-0.832663	1.34786	1.43677
	-1.56212	-0.089581	1.36089
	-1.1549	2.17122	3.02289
	0.38099	1.30934	4.08535
	0.666328	-0.633969	1.3693
	0.275704	0.175546	3.18905
	1.37018	-0.825701	-1.1512
	-0.17085	0.862062	2.98699
	1.83495	5.39988	5.83657
	0.453934	-0.0159929	3.98411
	0.0383462	1.88856	3.90767
	-0.236868	-0.728999	1.6195
	1.16922	1.91841	2.94908
	0.0381505	2.7141	3.90005
	1.13714	1.66212	4.60972
	2.37254	1.81775	6.22671
	0.184964	-0.480257	0.463484
	0.00570046	-0.38143	-1.42002
	-0.618995	-0.117898	0.568784
	-1.09313	1.09202	2.49259
	1.08313	0.0419221	-0.0721086
	1.70603	1.08741	0.859873
	-0.35471	0.657388	4.5025
	1.12327	1.16083	0.783029
	1.17077	1.07692	-0.0632462
	0.774226	-1.18325	0.293757
	1.16566	1.33036	1.00033
	1.20217	0.720532	6.60056
	1.5138	1.75218	1.18588
	0.252221	0.888828	1.78036
	-0.334992	-2.01451	2.80627
	3.31413	-0.0378567	9.22202
	4.66721	2.71094	-1.02411
	-1.56021	-2.00629	2.51087
	2.45281	1.69745	4.95242
	2.79273	1.02163	2.01786
	0.333876	-0.011936	1.5943
	0.679805	3.9437	0.972703
	1.13144	0.611382	0.747863
	-1.53772	1.09693	-1.1832
	-1.2946	0.577435	-0.599526
	1.18041	-0.448013	-0.334793
	-1.29736	-1.13804	-1.34309
	-0.433415	-1.36684	-0.821592
	6.73369	5.0828	0.727216
	2.98309	1.57578	0.468357
	-1.41816	-0.299052	0.356595
	-0.137851	1.93629	3.11488
	0.550557	1.88681	0.382183
	-1.27335	-1.13086	-0.156932
	-0.0969275	1.65307	0.862175
	-0.229682	0.77631	5.45298
	1.29568	0.800539	2.48821
	-0.0578902	1.39715	0.798471
	0.738402	-1.36707	0.254228
	2.33127	2.57655	4.05162
	-1.0091	1.42146	4.04059
	1.41259	-0.949396	-0.186134
	0.553343	-0.784433	0.993076
	1.50383	6.19977	6.33722
	0.487431	1.79781	1.61656
	-0.367077	1.04981	1.98961
	-2.28199	1.68259	1.07392
	0.234818	0.943992	-1.14488
	1.12197	-0.296899	1.22589
	0.117382	2.00792	0.435453
	-1.63824	0.437481	-0.302186
	-0.979051	-1.86314	0.274054
	0.362675	0.374638	-0.460795
	1.06488	1.06451	3.27529
	-0.2736	0.627945	0.341225
	-1.07482	-0.856238	-1.3423
	-0.514964	-1.74031	-0.843308
	-1.43243	-0.385245	1.95493
	1.6372	6.26121	10.1689
	-0.207413	-1.31365	1.00712
	1.45327	0.0919929	1.25923
	1.559	1.43325	2.99622
	-2.10716	0.413103	5.48128
	-0.466908	3.2431	0.942199
	-1.25289	0.834134	2.77372
	-0.181146	2.84451	-0.170405
	2.00785	7.20025	8.48954
	-0.3799	-1.06199	1.11137
	0.165615	1.53484	0.0554606
	4.84671	5.09014	2.39053
	0.446153	0.529628	1.26102
	0.118591	0.429444	1.30541

## Sheet: Fig1g
Figure 1. V1 neurons are most responsive to broad orientation bandwidths.
Stimulus id	narrow	mid	broad
	4.44046	1.62303	3.03195		Wilcoxon signed rank test against narrow (two-sided)
	5.99603	4.1944	5.51207
	2.33494	1.01427	4.31012			mid	broad
	1.69464	1.66019	2.4307		p-value	0.00261886	2.10365e-09
	1.63779	2.40091	1.47565
	3.29556	4.54062	3.69674
	6.80685	6.17472	10.7073
	1.7449	3.57125	6.27227
	3.04945	4.63	6.91619
	2.50834	3.33707	3.81028
	6.82663	6.30638	7.15807
	1.90869	2.16597	3.58854
	1.36384	2.07142	4.77315
	2.3293	1.8276	2.45839
	2.9368	2.62351	2.42977
	2.01382	4.70479	10.1184
	4.31048	5.26744	11.5158
	2.15478	2.85327	12.4156
	1.61673	3.2957	8.59558
	3.87779	3.99041	12.925
	2.24474	3.08107	2.87197
	1.34816	4.93359	1.65969
	3.40344	1.90291	2.64427
	5.31924	5.67711	3.19495
	2.85497	2.24026	3.06636
	2.998	2.04309	4.48554
	1.73972	2.95703	6.38272
	5.62072	5.04866	3.06706
	1.21757	5.03999	13.6209
	1.75924	2.60564	6.95464
	2.45983	4.86162	13.5999
	8.27568	10.7188	6.33696
	6.7534	4.1802	6.77503
	5.32289	4.09079	8.61312
	2.06148	2.30048	4.13507
	4.53878	4.69975	2.26313
	2.8595	5.40538	11.455
	2.03785	2.60867	4.4225
	10.9763	7.85017	2.52014
	3.68864	1.11833	0.70833
	2.8287	2.81881	4.21107
	1.03112	0.767718	1.3812
	1.13111	0.882941	6.38175
	1.57849	1.84584	2.28398
	2.07515	1.89967	0.945268
	3.52982	6.38305	11.5276
	1.65188	2.80748	2.89585
	2.09012	5.02179	9.64171
	3.72567	3.01515	4.94979
	2.37316	2.81067	5.2515
	5.62772	2.26283	2.74052
	3.03303	1.9269	8.18268
	5.64586	8.75312	13.3013
	3.45128	3.79003	2.22701
	2.52705	3.39395	6.95198
	1.69871	1.18362	2.18885
	2.97812	1.71557	3.46222
	2.49123	4.15706	3.77946
	1.77565	4.66647	4.62862
	1.90243	3.07327	1.66375
	1.75613	2.68248	2.65884
	2.53928	0.824109	3.71653
	1.67156	0.827411	2.7987
	1.59645	2.52589	5.62419
	2.57492	4.95386	1.88438
	2.95146	2.96749	5.95082
	0.777919	2.74016	8.32605
	2.80733	3.16291	3.39416
	1.61966	1.02781	1.62616
	2.46836	3.86322	8.67189
	6.27075	2.40821	2.21137
	2.17518	3.29093	5.41828
	2.68404	2.75492	8.23301
	3.68081	3.84433	5.59302
	3.25196	7.33541	6.27921
	2.42647	5.55398	7.65837
	6.37666	2.52816	4.08215
	3.4685	3.72691	9.41812
	1.95588	3.42416	3.78823
	3.73249	1.55115	2.84538
	3.37296	6.46888	5.73025
	3.47849	5.63838	4.58363
	3.19114	2.5878	3.33055
	4.89228	6.15809	9.9538
	3.93301	3.80519	5.20767
	3.76963	5.87038	9.76931
	4.67223	5.07813	7.06704
	4.78764	3.23817	4.97035
	4.20255	3.49511	3.33053
	3.3051	3.41181	5.93045
	3.13906	3.70536	8.38949
	4.4554	2.53605	2.91095
	8.6842	4.39415	6.99184
	9.92864	7.20656	6.50329
	2.60289	2.57865	2.14007
	5.10066	4.36504	6.64266
	3.21503	6.1999	5.66148
	2.61231	3.6255	3.98656
	1.90545	3.61812	2.48371
	2.95805	2.52067	1.71817
	2.54825	2.74736	3.99737
	4.24407	3.91676	5.5796
	1.82038	2.27219	1.35613
	3.78413	2.48374	1.7938
	2.00194	5.01184	4.59377
	2.9106	7.71866	4.97256
	3.90158	1.45549	1.93047
	4.46363	3.49232	4.35351
	5.4415	3.33198	5.80122
	2.95894	4.64777	5.05403
	1.72565	2.79798	2.66536
	4.95586	3.39017	4.54433
	2.63522	5.23872	4.28782
	1.77834	1.78732	1.28612
	1.01625	1.06522	3.06927
	2.58305	2.46981	2.41273
	2.22286	3.84424	10.4887
	1.93013	1.74419	1.99727
	2.27469	4.1521	3.76499
	1.37907	3.17969	3.96088
	1.68162	1.44007	1.10234
	2.21445	3.37667	4.35803
	1.06815	4.126	9.57461
	3.00043	1.0057	5.54337
	1.61755	3.9268	5.70383
	6.63063	8.13509	5.15101
	5.19471	4.52552	6.83303
	3.0426	6.17178	4.90233
	1.34903	3.44295	5.55296
	4.47392	5.49291	5.65554
	1.79896	2.78903	3.96934
	2.26212	2.39182	2.49361
	2.67463	1.89496	3.83526
	7.29535	4.06263	3.97932
	2.48239	0.576512	3.00939
	9.19632	4.6298	13.8902
	4.13439	2.66402	2.81106
	1.65181	1.93964	2.3876
	4.47307	2.88495	3.4053
	4.82715	8.33472	11.2368
	3.09492	2.41578	7.54564
	2.4855	2.67183	3.01626
	3.76012	3.47229	4.01291
	7.15018	5.52774	7.98388
	8.23476	5.64262	12.6488
	5.5049	3.37988	1.10541
	3.64147	4.017	6.69783
	4.13723	7.11608	7.04265
	3.9429	3.70378	2.75533
	2.30525	2.81791	3.23649
	2.0506	4.2819	2.41199
	3.18169	5.29124	1.22506
	4.27324	6.64906	8.98107
	2.5797	2.74156	1.91147
	3.58065	1.41798	5.02825
	4.25354	6.27079	5.61506
	8.58132	11.1321	13.2529
	2.0143	2.73933	4.03973
	5.02045	3.22518	5.3589
	1.6819	1.98162	4.88809
	1.83555	1.95781	1.45089
	4.90618	4.89357	2.46843
	1.87494	2.33765	1.97619
	2.0313	3.97883	4.50063
	3.09219	3.20181	2.34407
	1.82405	3.97869	3.31156
	0.79171	2.05304	2.21261
	3.20965	4.61212	3.09059
	2.04491	0.526939	2.7632
	3.86641	3.9397	6.12073
	9.97815	6.02094	10.2168
	4.11115	2.49825	7.00154
	6.76619	2.4311	8.56507
	1.1805	2.31312	3.5241
	2.82535	2.8478	8.44485
	6.16134	7.40911	5.00181
	4.2192	5.78525	2.35522
	2.7663	5.9413	2.64988
	2.10538	6.29959	4.54095
	5.44747	2.78991	3.0589
	2.2272	3.18696	3.73017
	1.90628	1.2882	3.53625
	4.36645	1.15049	6.13031
	3.26557	1.45821	1.97652
	5.43675	3.06764	4.49187
	0.768794	3.23658	4.68592
	1.83495	5.39988	5.83657
	1.13714	1.66212	4.60972
	2.37254	1.81775	6.22671
	6.73369	5.0828	0.727216
	2.33127	2.57655	4.05162
	1.6372	6.26121	10.1689
	4.84671	5.09014	2.39053

## Sheet: Fig1h
Figure 1. V1 neurons are most responsive to broad orientation bandwidths.
Narrow responders	narrow	mid	broad		Broad responders	narrow	mid	broad
	1.84386	-0.47416	-0.472766			1.07363	1.57985	2.14609
	2.1108	0.801192	0.754481			0.0281386	0.317857	2.46781		Wilcoxon ranked sum test (two-sided)
	1.5533	0.123769	0.638045			0.0768179	0.87959	3.18858
	2.89128	0.729793	0.580803			-1.39839	0.848581	4.81911			Narrow_responders_narrow VS Broad_responders_broad
	3.15812	1.31554	0.176467			1.88668	0.986454	5.33516		p-value	0.0895
	1.68764	0.510282	2.26329			1.24133	0.483885	2.37217
	1.88701	-0.114377	-1.22155			2.34974	4.94993	10.2008
	7.34688	1.26362	0.0681946			1.71297	2.01309	2.45014
	5.63926	1.61502	0.522401			0.204391	-0.187302	2.29318
	1.97122	0.53969	0.227464			-1.58573	0.275793	2.40432
	2.01732	-0.762389	1.31155			-1.4717	0.500181	4.23361
	1.69002	0.0310249	0.750073			-0.309206	-0.210029	2.5615
	2.31484	0.891649	-0.479328			-0.100427	0.980918	3.86143
	0.982549	0.711275	-0.07635			-3.32126	-0.318004	2.70066
	3.38308	1.42751	0.0873483			0.174031	1.40824	10.1151
	4.0119	-0.590704	-0.244925			-0.114384	0.0694984	1.92424
	1.22582	-0.304754	0.295515			0.797921	1.30131	2.87085
	1.78025	0.422959	0.776248			0.0638012	-0.183788	1.54975
	1.42381	0.0383921	1.07772			-0.161976	1.07268	4.21794
	2.04104	3.94794	0.275697			0.010627	-1.10722	3.68659
	2.50414	-0.46944	0.438873			1.13291	2.64024	2.57915
	3.33779	0.928887	0.17903			-0.125887	0.794767	6.10754
	2.34558	0.658006	-0.664754			0.779331	0.781839	5.25401
	2.56092	1.41745	0.729314			0.468364	-0.699412	1.31443
	1.51094	0.674234	1.55937			0.000192327	1.55101	4.17063
	1.30341	1.29976	0.664049			0.330949	0.419641	1.84523
	1.84505	2.56222	0.508122			-0.391703	0.250229	3.89415
	1.74378	-0.863219	0.289827			0.0353477	0.357775	3.07469
	19.8192	-3.23981	-2.95982			-0.0775206	1.30099	4.59037
	25.4061	1.65551	2.06366			-1.48816	0.00419912	3.1556
	1.81871	0.190636	-0.518852			-0.784344	-0.22617	2.94913
	5.22343	3.26556	2.37518			-2.36641	0.512613	2.6156
	4.26922	1.05216	2.66926			0.758943	0.317882	2.4513
	3.65657	4.03968	2.09346			0.717383	1.31815	1.50085
	1.25254	0.702233	-0.0229906			0.783763	2.00828	1.11377
	4.28774	-0.194993	-0.747578			-1.66311	0.741444	2.26237
	3.76879	0.539652	-0.610548			-0.191853	0.786411	1.75569
	3.0162	0.0642261	2.05858			-0.108148	-0.649556	1.26399
	3.99872	1.49533	1.30263			1.64044	0.839676	5.34681
	1.56145	1.58231	1.01143			0.66475	6.68478	8.6762
	1.43408	0.0662983	-0.953464			-2.84339	-0.311748	2.52944
	2.13987	0.445324	1.31898			2.67105	2.03851	9.78347
	3.3744	0.68183	0.677954			1.37922	0.426076	2.26597
	3.82433	1.48115	3.12202			0.749651	-0.182405	2.46956
	2.56023	0.304014	0.484543			0.135887	-0.691656	1.65768
	2.84722	1.37821	-0.142668			1.33558	0.243166	7.86736
	1.72604	0.949461	0.436702			0.0926566	0.805062	1.87383
	1.13067	1.70905	1.43664			-0.0433896	1.5372	1.82268
	2.86442	1.33016	-0.407006			0.42653	0.0999078	4.25924
	2.37299	-0.0130846	-0.628904			0.606681	0.982745	1.92788
	7.22844	15.3388	2.91495			1.12927	0.816012	1.74767
	2.93932	-0.393877	1.97947			-0.966638	0.810325	3.03438
	1.61333	0.235604	0.487736			-1.1191	0.458189	2.1866
	1.99456	-2.11639	1.15646			0.859585	0.785677	1.11002
	3.59233	0.443252	2.29562			-0.0948077	1.38095	2.71391
	3.50696	-0.0319831	-1.1567			-0.489462	-0.461259	2.80971
	3.01027	1.95124	2.6222			-0.512372	0.287338	1.18332
	3.88689	3.53803	3.52823			1.71497	1.07131	0.708535
	3.42736	-1.16618	0.62783			1.06486	0.404035	1.92428
	4.1535	2.02098	3.05237			-0.275908	0.388912	5.56875
	0.996533	0.0823105	-1.1828			0.318306	0.910183	2.86667
	4.42581	1.09678	0.687627			0.241812	1.91213	2.2085
	1.45218	-0.00700101	1.11537			1.36187	0.503837	4.44306
	4.73475	1.68517	1.75615			0.146068	-0.633117	1.77886
	2.44048	-1.26683	-0.807886			-0.803743	1.36184	2.34449
	2.36743	4.70426	0.703624			0.0562541	0.59784	1.02178
	4.54688	2.97404	0.266392			2.64578	-0.745676	32.0492
	3.21986	0.151564	-1.83247			0.650709	0.838699	0.982908
	3.87956	1.1414	0.655486			-0.362082	-0.137425	1.37873
	3.42091	-0.129069	2.19035			1.56822	-1.53646	14.8682
	2.06589	1.41338	-0.568481			-0.0830794	1.4955	2.3451
	1.46599	-0.0599111	1.46671			0.280591	2.14112	4.50205
	1.61728	-0.404822	2.33623			-0.751824	0.261524	2.8545
	2.4558	1.48535	1.60624			-0.653851	1.78701	1.03989
	2.50882	0.110752	1.05236			1.17245	2.61339	2.69753
	2.75167	2.3068	0.967708			1.76666	0.800408	2.89016
	3.60654	0.866494	-0.383401			0.853241	-0.548418	2.02461
	1.95426	0.836643	1.60269			0.0282994	-1.51118	3.36841
	2.49847	-0.642202	-0.98978			-1.64851	1.27681	1.88187
	4.19633	1.23533	-0.64164			1.21908	1.57331	2.46685
	1.67625	1.8946	1.87132			-5.8547	-1.41709	3.83279
	1.71328	-1.5446	-0.0224474			-1.16838	-0.272347	2.24136
	2.03447	-0.836274	0.561491			0.190214	-0.927153	3.85861
	3.32113	0.85157	0.0643295			1.78927	1.26592	2.80842
	1.7303	0.394763	0.44365			-0.638291	2.5429	2.05742
	1.55286	-0.670248	-0.493928			0.324575	1.70196	1.72016
	1.51245	1.13863	2.43223			-6.69885	-0.551501	2.51243
	2.7153	-1.06301	-0.489968			1.42591	2.22076	3.19258
	4.06938	1.45975	0.450102			2.06746	0.524856	1.98803
	2.7194	0.709265	0.192846			-0.79678	0.294662	2.76101
	1.29199	0.41809	0.737294			1.60007	-0.239453	4.72141
	3.60188	-0.296904	1.07258			-0.178784	0.568531	3.33655
	2.10426	2.23664	0.81383			-1.03635	-2.40859	1.89936
	1.69962	0.449702	2.54495			1.32087	-0.510583	4.43497
	3.12064	1.95998	4.38127			0.516454	-0.0410211	2.64104
	4.01683	1.28987	0.800699			0.590254	0.562247	18.475
	9.71922	0.904579	-0.51974			1.45857	-1.46691	4.29952
	2.50023	1.0353	2.02253			0.375355	0.618956	0.824712
	7.38686	0.623033	0.919637			0.345363	0.262584	4.64048
	5.34791	0.803903	3.68229			1.09354	1.64336	1.74753
	2.269	0.757598	0.684784			0.753113	2.81313	4.01353
	3.5033	1.64497	2.62262			2.02205	7.30011	6.46083
	2.50011	2.12742	0.711958			0.154664	-0.0562031	2.39078
	3.52998	1.10204	2.25496			1.00682	1.61313	3.16172
	5.63323	0.527996	-0.411322			2.52557	1.97649	2.97917
	2.12411	1.21043	-0.712923			0.690223	0.57241	1.56265
	4.34965	0.86223	1.97185			1.22528	1.1358	1.27007
	2.36564	1.92523	0.0395818			0.602977	0.169041	2.13443
	5.13332	1.82275	1.76534			0.274839	1.16793	2.2901
	1.61972	-0.360153	0.207377			0.0647064	0.197574	1.89424
	11.776	2.58461	5.05019			0.881382	-0.248424	1.68177
	8.3839	1.68141	1.83413			0.914963	0.561369	1.5777
	4.62115	2.65183	-1.20753			1.99544	-0.545731	4.40298
	3.44525	-0.356189	0.390798			-0.0303228	-0.267189	3.23111
	1.55764	1.08163	-0.390183			0.796666	-0.285722	3.14204
	3.58731	0.398931	-0.37999			0.138699	-0.498759	3.04253
	5.80752	-2.25485	1.64399			0.734651	0.164524	2.3746
	1.89668	1.50119	2.023			-0.793082	0.033168	2.155
	2.70415	2.03083	-1.23062			0.517924	0.347951	1.78573
	1.9793	1.90847	1.0589			0.73567	0.969369	1.26094
	1.6287	2.94276	-3.09726			0.313298	1.87082	1.17876
	2.34683	1.53777	1.82318			1.46204	0.0944629	1.57285
	2.34789	0.502907	-0.00428947			2.25132	0.993207	0.750495
	1.13771	-0.212885	-1.30344			1.96419	1.25598	1.67912
	3.49932	2.22326	1.40375			0.240032	1.26032	2.46852
	1.35381	3.04829	2.3053			-0.00871347	0.326476	0.507694
	1.87028	1.53427	0.347477			0.564427	0.311927	2.55272
	1.7188	1.21719	0.321633			1.30961	0.534945	1.80602
	2.86007	1.8825	1.53597			0.455316	0.324091	9.0486
	2.40305	1.9523	0.63332			0.449348	1.69527	2.06342
	5.60194	7.14877	1.72518			1.01528	2.29867	3.9526
	2.82176	1.38465	0.770023			-0.428273	1.54067	3.61278
	0.689955	1.15248	0.888914			1.77227	0.127389	1.75725
	6.95541	1.55649	4.32732			1.56648	1.71403	2.71764
	28.2416	10.2146	-2.26751			0.685496	1.38553	4.74709
	1.55299	0.172367	-1.19665			0.88529	0.47161	2.03087
	1.58357	1.01731	0.735571			-0.12101	0.146038	3.47031
	1.05955	2.0583	-0.227297			0.243211	0.0432151	0.97071
	3.30244	-0.917497	-1.4364			0.235457	1.18873	4.0476
	2.04552	1.09323	-0.437569			1.95182	1.39845	3.20308
	2.88955	0.765338	1.05335			2.33154	-0.299893	3.88752
	3.37004	-1.18843	-0.607483			5.26835	-4.56614	56.0638
	2.5489	1.24615	0.723913			0.37016	3.80136	4.8095
	5.14034	0.912657	0.0281584			0.489414	0.516203	3.18363
	2.48612	0.843627	1.22596			1.36005	2.50084	8.49613
	2.72722	1.76755	-0.239129			0.877921	1.11018	3.54361
	2.08673	-0.188634	2.14249			1.94097	1.84052	3.51687
	2.24968	2.73515	0.401658			0.945568	2.04448	3.96952
	1.26656	0.397301	-1.23825			-2.77867	6.10673	6.41177
	1.37018	-0.825701	-1.1512			1.67705	-3.66928	8.79297
	1.5138	1.75218	1.18588			-1.05724	1.09942	3.79591
	2.45281	1.69745	4.95242			-1.05037	1.87602	3.34874
						-0.740444	-0.654634	2.72304
						1.39782	0.392538	5.84261
						-0.463108	1.85822	2.54914
						-1.39343	1.35919	4.48396
						-0.732673	0.738703	4.43667
						-1.60948	-0.308228	1.63223
						1.57187	0.0737393	4.40863
						0.882771	1.45219	1.8691
						2.50953	1.66519	5.93068
						0.824015	0.716059	1.47099
						1.35224	1.31055	1.97854
						0.824173	-0.337847	3.44069
						-0.693534	0.393066	2.57079
						-2.29742	0.286393	3.58457
						0.0752193	1.16632	3.8704
						0.884218	1.19327	1.64513
						0.637258	-1.08061	2.86842
						-1.17695	-0.813402	3.74685
						-0.227965	0.653929	4.94619
						0.377742	1.20045	3.82141
						3.08977	3.88544	8.95405
						-0.2084	3.48917	3.68186
						-0.199018	-0.688092	1.95727
						1.67375	0.095733	5.21807
						1.08141	-0.337966	1.35626
						0.916481	1.74132	2.26867
						-0.0357164	0.94611	3.05475
						1.13759	0.680212	1.84013
						2.09748	3.4674	3.25655
						-0.984644	1.52582	7.47202
						-2.60373	1.11281	0.948626
						0.891522	-0.0692472	2.5896
						2.9996	2.6472	2.79694
						-1.0952	0.0247163	3.25585
						0.748894	2.09694	1.20859
						-0.858511	0.513105	2.31539
						-0.505181	-1.35448	3.98966
						-1.09294	-0.391869	3.52263
						0.0752312	0.104724	1.65159
						1.61221	1.76103	7.21186
						-0.198449	-0.344455	8.26565
						0.397978	-0.899129	11.8096
						1.10379	1.9739	4.41867
						0.966432	0.340653	2.47822
						-0.110281	1.25243	6.53137
						1.52428	0.372347	3.26739
						-0.628602	1.36209	2.67287
						2.85985	4.01248	6.70471
						-0.49592	0.607525	2.52149
						-0.0483042	0.669746	2.04553
						-1.71769	1.49655	4.47144
						0.42616	1.14457	3.03686
						1.4631	0.937136	7.18828
						-0.432098	2.36268	4.1547
						-0.106678	-0.464079	1.41352
						0.616455	1.69017	2.90453
						0.247341	-0.25302	2.91803
						-0.942723	-1.16313	1.111
						1.29783	0.112837	4.29199
						-0.673685	-0.631243	1.4173
						-0.776383	0.804326	4.30322
						0.251011	1.96511	1.22703
						0.322765	1.54561	6.68089
						-0.190747	1.70616	4.92851
						-0.0771859	2.8641	9.07212
						-0.694174	0.583225	6.56796
						0.281557	0.0770007	2.74691
						0.929566	0.713184	3.34464
						0.031255	-0.142022	1.76065
						0.270983	0.105671	1.54904
						0.153807	2.52858	1.91777
						-0.141753	-0.895517	1.19124
						-0.198494	-0.239616	1.39747
						1.28021	-1.10016	3.08358
						-0.387826	2.45292	5.92964
						1.11631	-0.848702	3.68719
						0.169352	-0.346812	2.80002
						-1.45253	0.475752	1.04765
						0.855165	-0.039866	2.19305
						0.638097	0.992428	1.14476
						0.674629	0.61773	1.89796
						-0.404268	0.510038	0.546111
						0.502504	-0.790958	0.869625
						0.678354	1.30773	1.83014
						-0.812716	-1.36591	3.13846
						2.18649	0.978852	2.18491
						0.530997	0.056874	2.44703
						-1.9921	0.2489	3.15424
						0.495238	1.50356	2.83692
						-0.552555	0.0404879	3.24218
						0.965178	0.955148	2.02028
						0.664447	0.196239	2.84091
						-0.640474	-0.170635	2.81067
						1.79408	1.26089	2.35745
						0.581375	2.0829	2.20277
						2.64958	0.893082	1.08278
						-0.0940357	-2.35484	2.12369
						0.183125	2.03733	2.17048
						-0.553829	0.610375	2.45959
						2.30776	2.21285	2.59417
						-0.540342	0.9218	3.24802
						-0.995195	-0.913094	3.31646
						-0.817768	-1.57727	2.48263
						-2.48331	1.97822	5.22553
						0.532381	0.491901	5.38913
						-0.00514359	0.412462	2.64882
						2.89355	1.1399	3.72106
						-1.45196	-1.18664	2.56431
						-0.0125213	2.44706	3.92893
						1.05607	0.299905	1.52142
						2.29438	-2.91966	2.04853
						-0.675507	-1.37038	4.33764
						0.648475	-2.28355	5.21421
						1.45241	0.632991	5.74737
						-0.478761	0.858113	3.00283
						-1.31766	-1.44878	1.99485
						-0.691479	-0.182559	3.81155
						-0.40125	1.67584	1.88733
						0.0691028	-0.737805	3.17272
						-0.062905	0.862825	20.5254
						-1.36098	0.802944	4.26659
						1.6117	2.02763	5.95541
						0.959033	0.232548	4.64443
						1.24792	0.766593	1.49262
						2.38744	2.10081	3.81312
						-0.0468012	-0.516439	3.28317
						1.12638	0.858579	1.83659
						0.109437	1.16789	0.666574
						1.10348	1.12134	7.69894
						3.02349	1.71238	1.87103
						0.0962456	0.169085	2.34014
						0.110003	-1.44179	2.4297
						0.557905	2.13062	2.07859
						-0.282638	0.558072	2.251
						-0.743485	0.575352	1.83538
						0.677372	1.76029	2.79208
						-0.620192	0.766456	4.79585
						-0.379389	3.45947	20.2631
						1.05023	0.99091	2.68789
						0.65282	1.613	3.75235
						0.152448	0.486062	2.34986
						1.87587	0.337812	4.57069
						0.763098	-0.517222	1.81888
						-0.616899	0.0278356	1.30141
						0.580698	-0.532437	1.47154
						0.642503	0.505731	6.08901
						-1.20996	1.10137	3.91574
						0.630025	0.491919	1.34276
						-1.18816	0.681382	2.12498
						-0.627353	-0.397026	1.80105
						-1.53813	2.32514	3.63427
						0.909479	1.18628	2.03055
						0.310141	0.911759	1.34797
						0.804883	-1.72419	3.63782
						0.339817	-0.260107	1.51235
						0.965111	1.80211	3.40475
						-0.461437	-0.574341	1.47594
						0.30822	-0.924498	4.85379
						0.0407847	0.131371	3.30591
						-0.886114	-1.27612	2.32456
						2.39567	1.7821	4.98985
						-0.237302	0.995433	2.82556
						-1.68089	0.86773	4.83673
						1.51822	1.32338	2.25599
						-1.27186	0.472682	4.37466
						-0.104227	0.0969218	2.00332
						-0.7042	0.938294	10.9367
						1.00182	0.413537	1.87841
						-1.38359	0.793903	12.673
						-0.100832	0.190772	1.67819
						1.15541	0.709821	2.00031
						1.52795	0.0426083	1.2687
						-0.0843561	1.45843	3.84495
						0.494228	1.52124	1.40785
						-1.68462	1.0226	1.37203
						-0.16988	2.04998	2.57992
						-0.278461	1.26744	1.46381
						-2.56044	-0.426914	2.00303
						-0.0533454	-0.687737	1.6867
						-0.0612646	0.0431495	3.49933
						0.590741	-1.19175	1.28471
						0.261398	2.44559	3.72525
						0.178397	1.40844	1.92573
						0.796577	1.26823	2.39276
						1.07326	1.93493	1.90319
						0.159219	1.50478	3.42332
						0.51354	0.719331	3.14737
						-0.294878	1.28926	1.85044
						-1.39087	0.894228	4.0871
						-0.0861228	0.605778	1.27989
						-1.17683	-0.162142	2.52375
						1.73201	0.20417	1.60176
						-0.751312	0.962031	2.44664
						-0.303296	-0.395493	2.63322
						5.32403	2.54106	6.25796
						0.649788	-0.566039	2.39492
						0.3802	0.515185	2.4657
						-0.615127	1.42813	9.30764
						1.1047	-0.0930928	1.69022
						-0.520612	1.54811	4.02576
						0.684259	-0.532827	1.26505
						-0.409672	1.47775	2.40659
						0.0170027	0.53032	2.74464
						3.36945	1.83724	2.17769
						3.13187	-0.217554	2.38433
						0.73725	1.17745	1.5443
						1.38151	2.31467	4.83742
						0.370533	1.91485	2.03837
						0.324988	0.0437365	3.05868
						1.58712	-0.257508	0.769222
						-0.513801	1.08924	1.3977
						0.791677	-0.496007	1.48371
						1.24604	1.32649	2.2932
						-0.00839526	-1.47995	4.50377
						2.12514	1.69512	3.13527
						1.63418	0.109303	2.16119
						-1.56563	0.787634	1.88605
						0.336504	-0.543128	2.96394
						1.39613	1.69721	4.42189
						-0.448274	0.374534	2.92459
						1.4994	-0.935146	4.96431
						2.67133	1.77697	2.99016
						1.87157	1.76577	3.87557
						-0.281306	-0.242067	3.68441
						-3.15507	10.998	10.5452
						1.96105	0.729801	3.98623
						1.47666	1.71563	1.99503
						0.978862	0.538432	4.01504
						2.52613	0.611387	2.59277
						-0.0535455	0.977742	2.96855
						0.400051	0.305378	4.95419
						0.479464	1.01651	2.29953
						2.36002	3.15845	5.12873
						0.962491	2.12931	3.37479
						0.697852	2.39245	1.8375
						0.517148	-0.4343	2.52861
						6.07275	1.12738	7.47852
						-0.744173	1.70211	3.20967
						1.69585	-0.185911	7.69982
						3.01692	3.26499	5.1345
						0.501442	-1.31208	1.88274
						4.26619	4.65839	5.19706
						-0.310618	2.80813	3.36072
						0.0268617	1.54458	1.41726
						1.00138	1.02602	2.46399
						-0.128582	3.77664	1.92025
						1.63836	-0.385152	1.038
						-0.0626987	0.903111	2.68415
						0.804472	3.70738	3.73042
						0.359138	-0.660388	2.48552
						2.32557	0.430307	3.65622
						-1.36056	0.987076	3.14529
						1.07361	1.84971	3.03529
						-0.45941	1.51554	3.43499
						4.17548	2.51825	11.815
						1.38412	0.125872	3.38648
						0.0480646	0.902213	2.07693
						0.322429	0.739621	2.83219
						2.92485	3.35156	3.68292
						1.42198	1.50575	3.53166
						0.398378	1.55612	3.14772
						1.99956	2.36928	4.15183
						0.813433	0.872831	2.7717
						1.96329	1.78205	4.06211
						2.43172	0.192443	3.20304
						1.615	1.03679	3.98751
						0.950705	2.24619	1.78479
						-0.537304	1.34157	3.03106
						1.62616	1.18777	2.45363
						1.71085	2.0035	1.4372
						1.348	0.974433	1.54974
						1.07335	1.51036	1.69217
						-0.370472	-1.52011	3.0692
						0.626867	-1.20155	9.01986
						0.881297	0.863859	2.826
						1.08322	1.82032	8.45048
						-0.69639	-0.342551	1.92575
						0.0511831	-1.78549	6.57924
						0.438479	3.11118	0.969542
						2.28646	2.67969	3.31497
						1.56022	1.41435	2.18762
						2.30018	3.95989	9.46908
						-0.632546	-0.158603	2.43297
						0.681872	-3.55382	2.20476
						2.01974	2.14293	7.23389
						1.57779	-0.60745	4.23687
						-0.498482	-0.302397	3.34811
						0.257528	0.291822	4.14081
						0.534339	1.34627	3.59349
						1.22047	-4.23713	2.04813
						1.6821	-0.413275	1.62566
						1.74451	-0.400715	4.55797
						0.274616	1.28038	3.31066
						5.35535	1.62223	3.80935
						0.0124961	1.13824	1.78264
						-0.22309	1.65122	1.27243
						0.568605	-2.35347	1.78425
						-4.45863	9.93347	6.41382
						4.84133	0.110747	6.30093
						1.54921	-0.00423898	2.84751
						-0.958156	0.764547	2.19802
						0.420542	2.61592	3.10031
						1.73003	-1.06182	2.92246
						-0.311871	1.27747	1.61049
						0.0633553	-2.12409	3.17208
						1.09768	0.958027	1.18021
						1.04937	-0.840627	4.72708
						0.963817	0.50216	1.91687
						-0.0216131	-1.50161	3.69622
						-1.56212	-0.089581	1.36089
						-1.1549	2.17122	3.02289
						0.38099	1.30934	4.08535
						0.666328	-0.633969	1.3693
						0.275704	0.175546	3.18905
						-0.17085	0.862062	2.98699
						0.453934	-0.0159929	3.98411
						1.33497	5.09519	18.8487
						-0.236868	-0.728999	1.6195
						1.16922	1.91841	2.94908
						-0.35471	0.657388	4.5025
						0.83344	-0.521742	16.6545
						1.20217	0.720532	6.60056
						-0.334992	-2.01451	2.80627
						3.31413	-0.0378567	9.22202
						-0.229682	0.77631	5.45298
						1.29568	0.800539	2.48821
						-1.0091	1.42146	4.04059
						1.12197	-0.296899	1.22589
						1.06488	1.06451	3.27529
						-0.137555	-2.17798	3.12464
						-1.43243	-0.385245	1.95493
						1.559	1.43325	2.99622
						-2.10716	0.413103	5.48128
						-1.25289	0.834134	2.77372
						0.446153	0.529628	1.26102

## Sheet: Fig2e
Figure 2. V1 neurons are equally responsive to different spatial frequency bandwidths.
Stimulus id	narrow	mid	broad		Animal gender
	1	1.23077	1.15385		female	LME model test against narrow (two-sided)
	1	1.66667	2.16667		female
	1	1.16667	0.666667		female		mid	broad
	1	0.5	0.5		female	p-value	0.728277	0.162202
	1	1.35	1.1		female	T-statistics	0.350683	1.43298
	1	1	0.647059		female
	1	1.28571	1.01786		male
	1	0.615385	0.641026		male
	1	0.555556	0.888889		male
	1	1.03846	1.23077		male
	1	1.55556	0.861111		male
	1	0.444444	1.05556		male
	1	1.3125	1.375		male
	1	0.666667	1.11111		male
	1	1.4	2		male

## Sheet: Fig2f
Figure 2. V1 neurons are equally responsive to different spatial frequency bandwidths.
Stimulus id	narrow	mid	broad
	5.39068	2.54003	2.04491		Wilcoxon signed rank test against narrow (two-sided)
	0.400596	-1.76469	4.57107
	-0.0270641	1.28133	0.74087			mid	broad
	1.7875	3.00517	1.42463		p-value	0.0457	0.3842
	1.50787	2.46868	1.11572
	4.85104	10.7089	1.97482
	7.9017	3.2392	2.97333
	0.606274	0.570624	0.810851
	1.29162	1.53107	0.591954
	2.24773	2.26759	0.816614
	3.32275	2.73554	6.38589
	-1.48211	-1.34568	-1.60367
	0.181473	-0.120592	0.761674
	0.640587	-1.43451	2.45576
	0.309867	-0.269622	1.74263
	5.24964	2.94592	1.92193
	8.9303	13.1037	3.85708
	4.9812	0.241893	0.230445
	0.552988	0.0755057	3.25794
	0.884423	1.27671	3.4278
	2.52327	2.64617	1.96644
	-0.281058	0.675139	1.46447
	-1.11815	0.690172	0.693926
	0.466976	1.25461	0.945094
	3.30238	0.457896	7.38752
	-1.2318	1.61589	-1.14743
	0.854857	-0.444503	4.76869
	4.69168	1.72929	-0.632919
	3.45238	-0.113736	3.81565
	3.25897	3.06189	1.80928
	4.34785	3.39253	0.869389
	2.47026	-0.127201	-1.06923
	1.72869	1.40863	3.63235
	4.92729	4.90913	3.81357
	9.38876	3.1299	5.68497
	0.724299	1.30684	2.29296
	-0.374859	1.45501	2.422
	0.129467	1.08355	2.11401
	1.41691	-0.987567	0.882647
	2.40988	0.312185	3.48896
	3.41709	1.44633	1.3571
	6.89782	1.95141	-1.03877
	0.904026	1.20439	2.19058
	-0.689512	0.250296	5.37901
	3.97714	1.89043	1.00682
	1.23908	0.31298	-1.36521
	-1.94641	0.495464	8.74092
	-0.0110078	-0.70738	1.97473
	3.61407	3.38644	7.07627
	3.66132	0.500217	0.135636
	-2.33404	1.61164	2.49784
	1.38026	1.37387	3.25047
	0.423726	2.27336	3.26751
	2.00773	2.66781	1.36926
	-0.196491	-0.771489	-1.02697
	2.56497	1.62472	3.61549
	-1.16804	2.52436	2.77016
	3.61384	1.30247	-1.39726
	-0.172137	0.10557	3.94366
	0.237935	3.88155	14.9341
	0.788739	0.858083	6.14673
	-1.33514	1.19665	2.84129
	2.37176	-1.90736	-1.84439
	1.13875	0.159648	8.00971
	1.5695	-2.11347	14.662
	3.56123	1.88089	6.93787
	3.77381	3.54131	7.96245
	2.93902	1.98629	2.72525
	-1.49296	-2.20183	2.65524
	0.414421	1.51145	-0.764015
	-2.28842	0.124688	4.72328
	3.59771	2.20581	1.0096
	-1.1617	1.98701	0.457218
	1.41161	1.14063	7.03451
	-0.513963	0.809461	0.839363
	-0.0289137	0.127563	3.80605
	0.455688	3.31278	2.77396
	-1.4312	0.179943	2.53792
	0.596199	2.08558	2.26108
	2.9366	4.40572	16.9707
	1.14474	1.58172	-0.186122
	3.74097	4.50621	1.86627
	0.442671	0.284067	-0.412508
	1.74183	3.06708	5.03458
	-0.402826	2.08874	-1.32673
	1.22666	2.84398	0.748095
	5.97774	0.698581	2.74612
	6.00016	6.87928	17.1143
	0.720328	5.82397	-2.31852
	4.71428	3.36892	4.22199
	1.67675	3.34672	5.81171
	2.78907	0.701883	-0.326608
	-0.360854	2.11046	1.27822
	-0.555946	-0.00602383	-0.703263
	1.4173	2.07223	0.605776
	6.2766	5.51386	7.57341
	2.18591	0.485734	-0.564308
	-0.720626	3.17918	0.41046
	2.12241	0.737385	0.279494
	-1.19098	-0.483505	4.72035
	1.50203	1.76432	1.89137
	2.02627	-2.37888	0.766065
	-2.01868	-0.00549161	-1.85014
	0.903907	2.38604	0.520498
	2.32103	-0.096113	1.99208
	0.649499	-0.672951	0.274246
	1.62634	0.649277	0.596815
	1.56329	0.438077	0.41379
	1.9967	0.45662	-0.594989
	-0.999558	-0.767358	-0.263633
	1.43953	0.75729	1.11146
	-1.71169	-0.804327	0.157587
	0.605675	-0.864854	1.76533
	-1.74111	-1.03094	-0.626978
	0.593291	1.64251	3.90832
	2.93917	2.86873	2.84708
	1.22051	0.514958	0.0955845
	-0.269459	0.936071	2.55618
	4.3222	4.48048	4.81431
	3.78289	7.40849	2.89047
	-0.347641	1.58055	1.11606
	0.299324	3.72137	3.33021
	0.888236	-1.11374	-0.496671
	4.28497	3.6545	4.40439
	3.25622	2.30006	0.434027
	1.45824	0.295507	1.9389
	0.591608	0.473857	3.2097
	1.17325	0.204668	0.189405
	0.8139	7.99139	3.33332
	4.12699	0.353374	1.42585
	0.236359	1.20139	2.94829
	0.729905	3.39752	4.54511
	0.145118	6.2438	14.0037
	0.458591	-0.295339	-2.0993
	6.44927	3.12658	0.283759
	1.26967	1.95604	3.57422
	-0.977702	1.57839	-0.838143
	6.14724	9.02362	6.22879
	1.20577	2.6523	1.42714
	2.24672	6.07227	6.39679
	3.97374	7.39029	5.11919
	5.95617	2.41784	2.05918
	3.03393	-0.911563	-0.65894
	1.27878	4.62953	1.86745
	0.49356	5.29504	1.38989
	-0.548402	1.34414	-1.68782
	7.38929	6.45069	2.37479
	0.162473	-0.318791	0.714385
	2.29577	-0.861314	-0.331588
	1.46684	6.27103	7.4091
	4.56606	2.81079	-0.0983785
	0.636582	0.762049	0.024968
	5.02299	9.426	5.47486
	2.30498	0.632606	-0.0768895
	-0.791669	-0.187648	1.94378
	0.134152	0.574061	-1.30623
	0.171767	3.96068	0.4964
	1.63486	0.439438	0.0128715
	-0.598183	0.470684	-0.318216
	0.44607	0.898787	0.266643
	-0.776577	-0.00143118	0.285955
	-2.2861	0.00726829	0.2954
	0.764853	1.0393	-0.0845112
	1.18228	-0.97123	-1.59429
	0.0677304	0.855569	1.33676
	-1.73241	0.112228	-0.392743
	0.0429379	1.16649	0.153082
	0.738511	3.68101	-1.46919
	1.08648	1.81108	0.531249
	-0.16513	-0.240847	1.16906
	2.71009	6.21563	0.330409
	0.427233	0.469009	2.27376
	-0.0185379	6.95413	9.49691
	2.82964	3.74142	1.70467
	0.671338	-0.968187	1.93497
	2.10027	1.50652	1.34993
	1.64635	1.36446	2.21674
	4.88826	2.95591	1.26405
	4.02078	3.64876	1.48639
	-0.291418	0.404881	-1.31473
	2.93424	-0.851469	-1.80393
	-0.96818	1.26	1.42548
	2.19153	2.23066	1.43895
	1.4806	0.511886	2.49321
	-0.683237	-0.405614	1.83825
	1.69282	6.4242	12.1368
	3.03534	-0.327723	2.27332
	-0.432818	1.01389	0.714779
	-0.446346	0.117713	0.641964
	-0.365177	0.898467	-0.615856
	1.25109	1.42524	0.865834
	5.47594	0.168406	0.695142
	1.48028	4.89568	0.0352031
	5.50706	-1.21615	2.23167
	0.35582	4.21417	1.59287
	2.15634	13.2234	6.36873
	2.31853	-0.770421	0.576684
	2.08888	-0.599152	-0.335861
	0.803284	1.79585	0.827343
	1.22456	1.87354	-0.545332
	1.54615	-0.180152	1.17321
	-1.02619	3.09633	0.501338
	-2.03888	-2.00093	1.06207
	0.0881838	-0.779951	-1.2406
	3.39761	3.98141	0.404469
	1.30762	0.774985	-0.791719
	-0.904157	1.69211	0.455292
	2.84943	-0.135569	1.0157
	0.194188	4.00893	4.73391
	-1.81452	-0.535709	2.44572
	3.17324	-0.431275	0.561288
	0.119929	-1.33854	-0.0243185
	1.76738	3.49218	1.79863
	2.46433	1.17963	0.377522
	3.23212	2.21097	-0.164858
	1.57167	3.42516	3.35364
	-0.331115	3.98247	2.05077
	0.0632661	2.54992	5.54727
	2.33243	0.566019	4.39491
	1.82858	1.95632	0.398204
	3.53003	1.82649	1.64838
	-0.415819	-1.45847	-1.13512
	-0.285971	-0.435897	-0.239219
	-1.19707	2.46023	-0.75423
	1.76499	0.46969	0.757285
	-1.35339	0.983005	4.5107
	-1.26523	1.50761	-2.06234
	0.440394	1.08392	-0.718645
	2.43703	0.229016	0.369074
	0.745138	1.98896	-2.10457
	2.62841	0.888246	0.344211
	-0.481485	0.424892	-1.40538
	0.0115417	-1.36681	0.766514
	1.13804	3.05479	1.6818
	-0.202666	-2.02886	-0.974481
	8.41822	1.11146	3.59693
	1.68079	2.38399	0.925071
	-1.93959	2.86995	0.808706
	-2.29959	-0.693605	-0.662666
	0.705348	3.26217	2.10582
	0.235309	-0.334364	0.291478
	10.7731	2.29815	9.34364
	5.31081	2.08752	0.325404
	1.50605	0.779914	-1.32595
	-1.30643	1.84448	5.15496
	3.79864	2.73195	1.35892
	4.8509	12.5681	5.67794
	1.12985	1.8013	1.93494
	0.369749	13.0823	7.46324
	0.565912	1.40544	0.0788338
	1.036	1.42496	0.977837
	2.21737	3.36717	13.4109
	0.75264	2.05699	0.641046
	0.828912	3.05662	2.36929
	2.14921	1.38473	2.01981
	-1.8772	-1.58103	-1.28656
	1.16389	1.59018	1.73095
	0.770411	-0.170599	2.35956
	4.52368	1.95466	-0.870558
	0.667339	0.288178	1.68486
	-0.453284	0.927795	-1.28597
	1.6215	1.75653	0.96143
	1.86441	2.01196	-1.13256
	0.742669	5.39665	5.06114
	1.1244	3.45755	-0.570294
	0.661529	-0.463702	1.03655
	-1.39337	0.163429	0.662202
	-0.996327	-0.394144	0.127306
	2.1982	2.04644	-0.199519
	0.504807	1.96634	6.54397
	0.724359	-0.331783	1.64922
	3.80469	14.4322	8.95608
	1.44573	1.96004	1.09703
	2.66497	5.96635	0.809731
	-0.0726557	0.11147	-0.182522
	1.20241	5.18696	3.11014
	2.23273	2.47528	-1.3542
	1.46446	6.56923	3.9611
	-1.03932	-0.493404	2.15889
	4.41719	4.26746	5.09574
	4.57345	0.131859	0.872486
	0.696257	0.214599	1.69021
	3.68967	0.650873	2.19628
	-1.62299	1.1459	4.39217
	-1.13869	0.441252	-1.22553
	0.806278	3.05489	3.47699
	0.23825	0.778184	1.7436
	2.78043	1.90789	2.82339
	0.200992	2.33068	1.9085
	-0.808852	-1.05975	1.26423
	9.45952	0.768155	-0.96545
	1.23108	2.68643	6.30917
	8.09716	12.189	3.25302
	1.84065	2.60851	1.73534
	1.44354	0.624462	1.16387
	2.18491	2.48964	3.63038
	-1.47707	-0.0840419	-2.29607
	8.86064	5.4772	2.99536
	1.95766	0.756413	0.0526958
	2.35901	0.277388	0.589777
	5.83869	0.334526	1.43902
	-2.50879	0.0144438	1.25481
	-0.37902	0.0466585	2.51958
	6.86039	3.377	1.18212
	-1.26469	0.330659	0.423889
	3.44777	5.48659	5.76577
	2.60554	2.0129	0.767995
	1.53712	3.25892	1.63595
	3.84351	3.37519	2.4237
	-0.652125	0.849639	1.29662
	-0.424288	2.46367	-0.323145
	1.85661	-1.04784	-0.0709866
	1.45427	-0.333031	0.0465534
	-0.974192	-0.249181	1.8703
	-0.963445	-0.397239	-0.902681
	-0.72195	4.75566	2.98917
	-0.355006	7.77425	6.88049
	0.112754	1.15136	0.297289
	-1.39544	1.35044	1.88609
	0.652912	0.883768	6.89929
	1.24601	2.45921	2.04812
	0.702029	-0.132132	0.503636
	-0.767986	0.466073	-0.381818
	1.77699	2.7428	-1.36437
	1.42981	5.25735	0.849642
	2.41277	3.7182	1.93339
	3.29537	-0.138647	5.42587
	9.85542	6.23206	1.49522
	3.07688	0.906362	0.6982
	0.718363	2.60851	1.22594
	-0.707072	3.39417	-1.85465
	2.53956	2.49365	-0.0583053
	2.28788	1.08249	0.809158
	0.64669	1.86044	1.99122
	-0.288019	-0.17701	-1.20181
	-0.00929166	4.34375	-0.702972
	-0.659648	-1.77618	7.19553
	1.07826	-0.625677	-0.238654
	2.71793	-0.774743	1.96513
	1.05579	0.670481	-1.05522
	-1.51282	-0.0709868	-2.12724
	0.33801	-1.44784	0.311728
	3.51961	3.21453	0.385828
	-0.469101	0.78031	-1.37675
	-0.975436	0.240429	-0.286458
	3.18488	3.91256	0.228235
	0.558298	3.56387	5.52637
	2.98681	1.49562	0.537362
	0.0143805	-0.304885	2.27986
	-1.71132	0.829544	-0.691006
	-0.395878	2.15351	0.189367
	2.51436	4.86483	1.06505
	3.93592	0.745255	0.959634
	-1.02952	2.46486	5.66748
	0.0228852	0.994738	0.031368
	7.21851	3.26716	-0.513228
	1.12352	2.74626	0.743872
	-0.397073	0.353124	2.55046
	-1.48857	-1.31102	-0.776121
	4.40674	2.52546	2.15821
	0.0221922	2.97114	0.963203
	-2.26062	2.89097	1.81814
	3.99648	-0.433737	-0.956911
	6.66217	14.715	6.6512
	0.488891	2.94797	2.31839
	3.29563	1.88299	0.438966
	-2.20502	1.80777	-0.379015
	4.82765	5.2776	2.49264
	1.92378	12.3054	5.08096
	5.64497	5.25116	0.633787
	1.36584	-0.529848	3.0408
	0.19082	3.99527	2.51277
	0.701921	-0.179274	1.41174
	2.18142	1.85857	0.472667
	0.699973	0.698255	-1.38285
	1.70399	1.01827	-1.15254
	-0.236174	0.977536	2.70371
	2.10796	2.70468	0.416056
	2.58661	1.66507	1.15193
	-2.20827	4.97703	2.64293
	3.10324	0.595858	4.37857
	4.45518	0.605061	2.07415
	0.755611	1.10697	2.78855
	-1.67211	-1.01415	2.23408
	1.18684	2.49704	3.02393
	1.53354	2.28728	4.4888
	3.19852	2.01827	0.492789
	5.30218	8.6116	10.4031
	0.899014	1.19792	0.797498
	3.19116	0.165391	-0.176688
	1.94667	4.35135	2.79251
	9.47219	3.32519	1.28356
	1.47187	0.54114	0.0925992
	1.94118	2.72339	2.43925
	-0.945545	1.94504	-0.242461
	5.10537	1.91075	1.74437
	8.47975	1.36052	1.28804
	-0.0968179	0.219043	0.521211
	3.31048	1.59378	1.21247
	3.5952	6.5464	0.801189
	-0.510795	-1.02268	-0.713152
	8.70314	0.0958193	-1.0168
	0.68931	1.95041	0.410222
	6.3014	0.609084	0.0360619
	-0.057496	0.443916	1.41342
	1.11874	0.884025	2.48846
	-1.08912	4.05223	4.35517
	0.0636431	0.22585	-1.12421
	1.7796	3.00464	1.60504
	1.72331	1.32634	1.30414
	1.3505	2.46867	0.996116
	1.78597	0.108207	-1.95847
	1.7064	2.66784	1.81009
	-0.756153	-0.463464	-0.256847
	-1.47729	-1.30787	4.17543
	2.6586	2.14301	2.71362
	2.38902	0.950386	0.737267
	4.48057	3.621	2.48297
	-0.680865	2.16297	-0.380314
	-1.6492	0.00928585	-0.732517
	0.0585284	2.7103	1.33348
	1.61385	1.06004	-0.729808
	3.13922	1.64152	0.444544
	-1.19992	-1.10935	2.16346
	0.761286	-0.698838	2.41806
	0.334266	2.40138	6.51705
	2.4197	8.17325	3.75056
	2.49172	2.53913	3.22804
	4.58712	0.027988	0.364885
	-0.611276	-0.433126	-0.781847
	8.37103	0.678252	2.57382
	0.243595	0.040169	-0.249113
	-2.00968	0.269498	2.35096
	0.0404047	1.27863	3.12479
	2.32095	2.45888	-0.359087
	3.28461	3.00343	0.546623
	1.93988	1.41664	1.66479
	1.27256	1.05872	3.37371
	-1.20996	-0.922803	-0.424459
	-1.375	-0.393992	-0.225282
	4.19384	-1.88369	-0.660306
	2.52256	-1.40748	0.436265
	-0.303086	1.55362	0.26109
	3.04494	0.995964	0.690603
	-1.44357	-1.57634	3.35073
	-0.356755	2.65822	-0.220492
	-1.11735	1.41044	-0.440495
	3.74497	-0.213926	0.735393
	3.61901	-1.34868	2.50459
	4.33979	1.39023	5.11204
	0.203623	0.891536	0.0859709
	3.70546	3.78023	3.60892
	2.52537	1.98432	0.105981
	1.36539	0.327921	5.49327
	-1.91662	1.25026	-0.0674783
	4.16358	-1.43782	-0.406057
	2.66473	1.63693	1.24778
	0.450668	0.256986	-0.354304
	1.15515	2.0414	0.684514
	0.525895	0.517636	-0.033421
	1.10481	0.42272	1.19317
	1.24916	1.26994	-0.255896
	2.59642	1.74186	1.89062
	0.487023	0.825249	1.9319
	1.72466	1.79607	2.19538
	-1.05188	1.58341	3.39337
	6.36364	-0.147851	1.68402
	1.7043	0.626336	-1.64717
	-0.453959	0.0200165	2.50005
	4.82753	3.98923	-1.02107
	-0.290241	-0.247561	1.8311
	0.396252	0.779296	-0.456385
	3.09357	-0.816545	-0.929677
	3.24242	-0.816816	-0.0889487
	1.62515	2.39364	0.923393
	0.596715	2.86581	1.8678
	0.855207	-1.66234	3.8802
	2.07458	0.456236	1.73631
	-0.160565	-1.24916	-0.535161
	0.133037	1.15099	1.16409
	-0.334229	1.71937	0.268762
	-1.01762	-1.09081	0.0801072
	2.65021	-0.307828	2.10607
	0.405147	1.99616	-0.746316
	-0.225986	1.29833	1.18623
	0.419944	-0.840712	2.74719
	1.32024	0.874329	0.545765
	-1.46768	0.607777	1.22103
	-1.01768	0.0966163	0.994938
	-0.875151	0.237725	1.22527
	1.3134	0.999316	3.81864
	0.0653714	0.119917	2.14679
	1.69037	2.03067	-0.428425
	1.24829	0.546227	3.20267
	0.178675	0.185729	0.159904
	1.40684	-0.0497875	2.35611
	9.52213	1.44513	3.28141
	0.953935	2.23981	3.04705
	0.146657	0.0592365	-1.57338
	-1.31957	1.8251	1.16423
	0.124454	1.34497	1.32988
	0.544641	-0.185357	1.08617
	2.99639	-0.965927	3.49947
	-2.4157	-0.985933	-0.674288
	1.13571	1.5898	-0.452082
	4.69214	-0.541182	1.38679
	1.55399	8.75305	2.70972
	6.65172	3.9391	1.44957
	0.284731	1.13383	2.16905
	1.1771	3.06627	0.23779
	7.29736	-1.41033	3.20988
	1.08102	2.39174	1.50937
	3.30953	1.77228	2.91428
	0.944539	7.4533	5.47554
	6.74966	-0.226387	5.21046
	0.131589	2.15921	3.15393
	7.09548	5.50702	8.10319
	1.24862	0.501742	0.482152
	0.655048	-1.39354	-1.46001
	2.33375	5.24825	5.84252
	2.51299	4.18176	3.802
	3.51675	0.299756	1.51363
	3.83951	0.977375	2.5747
	2.81558	3.2429	1.61703
	2.87329	1.13081	-0.110872
	-2.14978	-2.20511	2.56063
	-0.352259	-0.578788	1.89915
	0.860034	5.04101	5.81515
	1.12363	1.32715	-0.570987
	1.16104	0.480269	0.407713
	3.20094	-0.414962	0.472417
	3.78098	1.8453	1.47803
	6.90715	4.28453	4.35991
	0.179122	1.28521	-0.0458715
	12.0854	7.12261	7.5842
	-0.563113	0.871993	-0.883944
	1.98557	6.08626	-0.0543633
	2.07689	1.00106	-0.326226
	1.04319	1.16447	2.75959
	1.64259	0.39287	4.55274
	1.04434	0.853537	0.979557
	-0.59588	1.82724	0.62141
	-0.644204	0.0747122	2.46302
	4.15476	4.7663	5.28909
	0.773694	-1.33669	0.56085
	3.56977	3.12284	4.10197
	8.05338	-1.84172	0.24484
	-1.08842	2.25785	1.70696
	1.63863	2.77266	1.37629
	1.23777	0.0805001	-0.220902
	-0.601731	1.80065	-0.881634
	-0.984772	-0.228478	1.47753
	1.90911	3.63087	3.38824
	2.22566	3.32027	-1.19137
	4.31963	5.89606	7.2774
	2.44306	0.0544613	-0.232917
	2.91573	8.65525	6.36926
	0.648786	1.46604	2.56089
	0.234987	0.176834	6.24642
	5.39275	7.60927	4.91382
	-1.12707	-2.16193	-0.854997
	0.341498	-1.02432	0.0315271
	3.64933	2.51657	2.61822
	-0.561231	-0.19734	1.86422
	3.35938	2.26149	1.76516
	-0.847399	-0.398573	1.07202
	-2.29302	3.44348	3.48397
	0.694093	1.64457	1.07599
	2.10167	3.46872	8.23977
	2.64241	4.51932	2.14015
	1.18503	-0.213973	0.91155
	0.153365	-1.41299	0.60946
	8.10858	0.210362	9.93366
	-0.504739	2.4613	0.683483
	4.88547	13.7109	6.90061
	-1.35458	-0.308493	-0.277145
	1.77449	4.6389	2.70269
	-2.00213	0.278352	-0.185997
	1.00011	0.4725	0.505183
	4.15572	14.3935	6.97771
	1.11626	1.74549	0.507351
	4.09073	2.16468	1.98451
	1.36799	1.81409	1.31481
	-0.610387	0.1802	-1.23194
	4.32345	-2.69145	2.36851
	0.312311	1.54646	0.0870097
	2.75829	2.50887	1.96683
	0.200688	6.84974	9.82178
	2.41666	1.35943	-0.339229
	-0.459174	1.67168	0.592289
	0.41226	1.74502	0.587067
	0.457135	0.840591	0.481109
	3.5836	2.62485	1.73307
	1.80601	2.85185	1.82273
	-0.0432449	-1.22797	1.35776
	4.38403	1.76535	2.45894
	1.87623	1.16552	-0.463351
	4.22552	3.17935	3.44309
	-0.213092	1.132	0.976027
	1.54932	2.70597	1.56295
	1.87513	4.07935	3.26599
	2.02498	4.34935	0.522606
	1.80901	1.21272	-0.149049
	2.1227	0.985583	0.564135
	3.09926	8.08022	0.117164
	1.51441	0.86729	1.7201
	-0.084717	1.89559	1.90844
	2.44959	0.388624	2.23418
	3.69526	0.774178	0.959837
	1.17791	0.216275	0.701262
	0.917012	1.47597	0.165944
	-1.03143	-0.189795	-1.39007
	0.490894	0.865622	0.926562
	1.98414	3.33081	5.82887
	2.44827	1.5738	0.621276
	0.152119	0.319095	-0.103216
	1.67853	1.71022	1.18704
	-2.39296	4.17892	1.38932
	1.22184	1.88114	0.606079
	-0.0522643	-0.89028	0.978374
	-1.19228	0.524677	-0.10529
	0.318645	3.27279	3.41954
	2.14525	0.924213	1.87801
	4.34113	5.14833	8.24652
	6.38228	7.44017	3.17801
	2.56086	4.50363	1.51899
	2.74242	3.05742	0.219008
	3.86152	1.71052	2.67987
	0.315568	0.948574	2.62328
	1.40908	2.70716	1.69954
	2.05091	2.2923	2.28758
	3.04047	4.32774	3.26435
	3.82842	3.45125	2.6628
	-0.497423	0.515473	0.333444
	2.32003	0.959701	0.0951524
	2.54788	-0.578914	13.4416
	0.780001	-0.315619	1.94073
	3.18466	6.80177	1.99379
	1.05623	1.69831	0.538685
	1.35727	2.33526	1.67653
	2.96972	4.06657	1.84897
	3.27983	2.96855	1.37869
	3.09819	3.01825	0.418744
	0.923397	0.422724	0.914022
	-1.3076	0.86469	-0.664652
	3.68605	2.78268	3.26783
	-0.332918	-0.293658	-0.279019
	1.02453	1.6037	2.82734
	0.0443335	2.37077	0.158411
	2.1971	0.893109	0.565611
	2.16449	0.89208	0.923618
	2.08923	3.05006	1.18269
	2.6297	4.67201	2.81145
	2.01833	0.656049	2.11066
	-0.0784515	4.29787	2.30134
	0.730124	0.805581	0.00821942
	2.86222	2.68534	2.57295
	1.14561	1.81766	0.702979
	-0.0747205	0.745814	1.85251
	2.56175	5.50354	3.46482
	4.86008	3.96253	2.75619
	1.14461	1.11055	1.15642
	0.342743	2.09613	3.46205
	0.614486	-0.775851	-0.697288
	7.71975	6.71755	4.65169
	1.72014	1.50367	3.28891
	6.82101	2.73166	-0.170987
	2.48083	3.0907	1.30618
	3.08412	-2.06464	2.23142
	3.06506	1.53948	0.348284
	6.14649	5.84019	7.44103
	3.84325	-0.0990926	2.08085
	2.58057	11.7291	5.1973
	-1.52685	-1.44064	0.919686
	0.540425	5.67928	7.73126
	7.25189	-1.78839	6.15255
	3.63913	3.68782	5.75459
	1.62441	-0.48972	6.3481
	2.71658	4.08928	1.6768
	1.05675	-1.57089	-0.659626
	3.06999	0.558577	1.6755
	2.01126	-0.811371	0.65022
	-2.15139	2.48465	5.47852
	-0.777496	-0.431071	0.221037
	1.99533	0.243368	1.58145
	3.7317	5.64551	3.42011
	0.156176	1.2746	2.50312
	0.19781	1.60866	0.872976
	4.42308	3.68967	5.18438
	0.849067	2.21936	2.52072
	1.50495	-2.05241	-0.343348
	3.58965	3.05885	2.47342
	2.53259	2.70845	1.69084
	4.28958	2.50695	2.66057
	0.403113	0.624851	-0.582408
	1.5587	3.18571	0.374252
	2.77387	-0.0268856	-0.55489
	1.67082	-0.551785	0.443666
	3.09482	2.06724	5.0244
	1.70671	1.01005	3.31774
	-0.33197	1.58318	1.12404
	-0.105153	0.425004	-0.120927
	0.953031	-0.650173	-0.997053
	3.7828	2.66348	3.01184
	-1.52343	2.12881	-0.531375
	1.85232	1.93119	-1.05859
	-2.21185	5.0609	1.51314
	0.499896	2.34531	0.77049
	4.86467	0.563945	0.0270248
	3.96575	5.97961	2.91911
	2.20252	7.95614	8.77557
	3.75076	1.29604	1.57728
	3.84874	0.3702	-1.03551
	1.01442	-1.84462	3.91389
	1.33319	2.63446	-0.60259
	5.03443	3.42483	1.19153
	-0.0176576	2.20007	2.31025
	4.11905	4.6889	5.20108
	-0.508415	2.48341	5.84024
	1.45447	-1.66249	-1.51228
	2.12762	1.61078	1.88236
	5.74081	0.12725	1.67989
	-1.09615	1.71838	2.81302
	3.34115	1.62333	1.91057
	0.615325	0.169508	-0.992354
	0.231426	-1.48501	3.32132
	1.41216	2.6491	2.4185
	1.00569	-0.583957	3.91063
	3.61319	3.77713	1.6819
	-0.28025	-1.15847	2.75291
	8.94749	7.77278	6.19951
	0.94951	2.65338	1.97406
	0.936141	0.0939403	0.876778
	2.50413	4.63992	4.95569
	0.164931	2.86031	12.9476
	-0.334905	1.45801	1.02113
	1.28307	2.47149	1.44891
	4.49195	1.2017	2.009
	4.87519	3.11209	2.33802
	3.62253	1.39205	1.03014
	2.22254	-0.760907	-0.505999
	0.938708	4.19051	7.67681
	2.96708	1.64955	11.0102
	1.29235	4.86465	6.25727
	4.8447	4.37974	1.6707
	3.46616	-1.10901	2.33108
	-1.66683	1.73332	2.95957
	6.43926	5.10303	-0.590078
	-0.607357	3.7681	0.0230679
	-1.52144	2.04828	6.92357
	4.23725	1.51827	1.62643
	2.47798	4.79222	3.35059
	1.83214	-0.486132	0.0165618
	3.40535	5.87021	6.50459
	-0.143596	2.27983	1.21436
	2.19532	2.87386	1.9395
	1.18045	0.414174	3.91668
	4.67657	2.81871	-0.925987
	1.41257	4.12966	1.52781
	-1.951	-2.16373	16.328
	9.73585	8.55061	1.9587
	-2.05219	0.616178	-1.61693
	5.17842	2.69967	2.46907
	4.85106	1.96931	-0.824716
	3.68108	1.26977	-0.736854
	1.32599	2.16322	4.24516
	10.6464	7.40002	8.03998
	-0.712733	4.7855	2.92653
	1.8734	1.6538	-0.37587
	4.38897	3.92669	2.07353
	0.165652	2.49691	2.66055
	-0.0387508	3.13286	2.32418
	-0.691442	1.08504	1.36184
	0.389831	1.33196	3.30187
	2.83396	3.42794	4.31467
	7.29469	4.80726	1.96112
	0.219528	4.91014	-1.66184
	-0.599416	3.45634	8.15422
	1.06818	-1.42927	1.79699
	1.598	-0.453143	2.12741
	5.23066	1.96473	5.84646

## Sheet: Fig2g
Figure 2. V1 neurons are equally responsive to different spatial frequency bandwidths.
Stimulus id	narrow	mid	broad
	4.85104	10.7089	1.97482		Wilcoxon signed rank test against narrow (two-sided)
	8.9303	13.1037	3.85708
	4.92729	4.90913	3.81357			mid	broad
	3.61407	3.38644	7.07627		p-value	0.0649	0.4984
	3.77381	3.54131	7.96245
	4.28497	3.6545	4.40439
	6.14724	9.02362	6.22879
	3.97374	7.39029	5.11919
	5.95617	2.41784	2.05918
	5.02299	9.426	5.47486
	2.10027	1.50652	1.34993
	2.19153	2.23066	1.43895
	10.7731	2.29815	9.34364
	4.8509	12.5681	5.67794
	0.828912	3.05662	2.36929
	3.80469	14.4322	8.95608
	8.09716	12.189	3.25302
	3.84351	3.37519	2.4237
	6.66217	14.715	6.6512
	5.30218	8.6116	10.4031
	2.4197	8.17325	3.75056
	2.49172	2.53913	3.22804
	3.70546	3.78023	3.60892
	7.09548	5.50702	8.10319
	2.51299	4.18176	3.802
	6.90715	4.28453	4.35991
	12.0854	7.12261	7.5842
	3.56977	3.12284	4.10197
	1.63863	2.77266	1.37629
	4.31963	5.89606	7.2774
	5.39275	7.60927	4.91382
	3.35938	2.26149	1.76516
	2.64241	4.51932	2.14015
	4.88547	13.7109	6.90061
	4.38403	1.76535	2.45894
	1.54932	2.70597	1.56295
	4.34113	5.14833	8.24652
	2.56086	4.50363	1.51899
	3.82842	3.45125	2.6628
	2.6297	4.67201	2.81145
	2.56175	5.50354	3.46482
	4.86008	3.96253	2.75619
	7.71975	6.71755	4.65169
	3.63913	3.68782	5.75459
	4.42308	3.68967	5.18438
	8.94749	7.77278	6.19951
	9.73585	8.55061	1.9587
	10.6464	7.40002	8.03998

## Sheet: Fig2h
Figure 2. V1 neurons are equally responsive to different spatial frequency bandwidths.
Narrow responders	narrow	mid	broad		Broad responders	narrow	mid	broad
	5.39068	2.54003	2.04491			3.32275	2.73554	6.38589
	1.29162	1.53107	0.591954			0.640587	-1.43451	2.45576		Wilcoxon ranked sum test (two-sided)
	4.9812	0.241893	0.230445			-1.08643	0.715012	19.5726
	4.34785	3.39253	0.869389			-0.281058	0.675139	1.46447			Narrow_responders_narrow VS Broad_responders_broad
	2.47026	-0.127201	-1.06923			3.30238	0.457896	7.38752		p-value	0.52
	3.41709	1.44633	1.3571			0.854857	-0.444503	4.76869
	3.66132	0.500217	0.135636			1.72869	1.40863	3.63235
	3.61384	1.30247	-1.39726			0.724299	1.30684	2.29296
	13.4013	-2.10436	1.30715			0.129467	1.08355	2.11401
	2.37176	-1.90736	-1.84439			-0.689512	0.250296	5.37901
	3.59771	2.20581	1.0096			-1.94641	0.495464	8.74092
	15.7597	10.666	3.46179			-0.0110078	-0.70738	1.97473
	5.97774	0.698581	2.74612			-2.33404	1.61164	2.49784
	13.0755	0.209479	2.44529			-0.172137	0.10557	3.94366
	4.71428	3.36892	4.22199			0.237935	3.88155	14.9341
	2.18591	0.485734	-0.564308			0.788739	0.858083	6.14673
	2.02627	-2.37888	0.766065			-1.33514	1.19665	2.84129
	1.62634	0.649277	0.596815			1.13875	0.159648	8.00971
	1.56329	0.438077	0.41379			3.53282	1.1009	30.6306
	1.43953	0.75729	1.11146			1.5695	-2.11347	14.662
	1.45824	0.295507	1.9389			3.56123	1.88089	6.93787
	23.541	3.36629	0.683355			2.93902	1.98629	2.72525
	4.12699	0.353374	1.42585			-1.49296	-2.20183	2.65524
	2.29577	-0.861314	-0.331588			-2.28842	0.124688	4.72328
	4.56606	2.81079	-0.0983785			1.41161	1.14063	7.03451
	2.30498	0.632606	-0.0768895			-0.513963	0.809461	0.839363
	1.63486	0.439438	0.0128715			-0.0289137	0.127563	3.80605
	4.88826	2.95591	1.26405			-1.4312	0.179943	2.53792
	2.93424	-0.851469	-1.80393			0.596199	2.08558	2.26108
	1.4806	0.511886	2.49321			2.9366	4.40572	16.9707
	3.03534	-0.327723	2.27332			1.67675	3.34672	5.81171
	5.47594	0.168406	0.695142			-1.19098	-0.483505	4.72035
	5.50706	-1.21615	2.23167			0.593291	1.64251	3.90832
	2.08888	-0.599152	-0.335861			-0.347641	1.58055	1.11606
	2.84943	-0.135569	1.0157			0.236359	1.20139	2.94829
	3.17324	-0.431275	0.561288			1.46684	6.27103	7.4091
	3.23212	2.21097	-0.164858			0.0677304	0.855569	1.33676
	1.57167	3.42516	3.35364			0.427233	0.469009	2.27376
	1.82858	1.95632	0.398204			1.64635	1.36446	2.21674
	3.53003	1.82649	1.64838			-1.81452	-0.535709	2.44572
	1.76499	0.46969	0.757285			0.0632661	2.54992	5.54727
	2.62841	0.888246	0.344211			2.33243	0.566019	4.39491
	8.41822	1.11146	3.59693			-1.35339	0.983005	4.5107
	5.31081	2.08752	0.325404			-1.84342	-9.39545	2.89395
	3.79864	2.73195	1.35892			1.68079	2.38399	0.925071
	3.68967	0.650873	2.19628			-1.30643	1.84448	5.15496
	9.45952	0.768155	-0.96545			0.770411	-0.170599	2.35956
	1.44354	0.624462	1.16387			-1.62299	1.1459	4.39217
	1.95766	0.756413	0.0526958			0.23825	0.778184	1.7436
	6.86039	3.377	1.18212			1.23108	2.68643	6.30917
	1.45427	-0.333031	0.0465534			-0.37902	0.0466585	2.51958
	3.07688	0.906362	0.6982			-0.974192	-0.249181	1.8703
	2.71793	-0.774743	1.96513			0.652912	0.883768	6.89929
	3.51961	3.21453	0.385828			-3.43184	0.284185	4.96722
	3.93592	0.745255	0.959634			-0.659648	-1.77618	7.19553
	3.99648	-0.433737	-0.956911			0.0143805	-0.304885	2.27986
	3.29563	1.88299	0.438966			-0.397073	0.353124	2.55046
	3.19852	2.01827	0.492789			0.755611	1.10697	2.78855
	3.19116	0.165391	-0.176688			-1.67211	-1.01415	2.23408
	1.47187	0.54114	0.0925992			1.53354	2.28728	4.4888
	5.10537	1.91075	1.74437			0.899014	1.19792	0.797498
	8.47975	1.36052	1.28804			-0.057496	0.443916	1.41342
	8.70314	0.0958193	-1.0168			1.11874	0.884025	2.48846
	6.3014	0.609084	0.0360619			-1.47729	-1.30787	4.17543
	1.78597	0.108207	-1.95847			-1.19992	-1.10935	2.16346
	2.6586	2.14301	2.71362			0.761286	-0.698838	2.41806
	2.38902	0.950386	0.737267			-2.75558	2.15454	4.45627
	1.61385	1.06004	-0.729808			1.27256	1.05872	3.37371
	3.13922	1.64152	0.444544			-1.44357	-1.57634	3.35073
	4.58712	0.027988	0.364885			1.10481	0.42272	1.19317
	8.37103	0.678252	2.57382			0.487023	0.825249	1.9319
	1.93988	1.41664	1.66479			-1.05188	1.58341	3.39337
	4.19384	-1.88369	-0.660306			-0.453959	0.0200165	2.50005
	2.52256	-1.40748	0.436265			2.65021	-0.307828	2.10607
	3.04494	0.995964	0.690603			-0.436752	-3.97754	2.29702
	3.74497	-0.213926	0.735393			1.3134	0.999316	3.81864
	2.52537	1.98432	0.105981			0.0653714	0.119917	2.14679
	4.16358	-1.43782	-0.406057			1.24829	0.546227	3.20267
	2.66473	1.63693	1.24778			1.40684	-0.0497875	2.35611
	1.24916	1.26994	-0.255896			0.953935	2.23981	3.04705
	1.72466	1.79607	2.19538			0.131589	2.15921	3.15393
	6.36364	-0.147851	1.68402			-0.352259	-0.578788	1.89915
	1.7043	0.626336	-1.64717			1.04319	1.16447	2.75959
	3.09357	-0.816545	-0.929677			1.64259	0.39287	4.55274
	3.24242	-0.816816	-0.0889487			1.04434	0.853537	0.979557
	2.07458	0.456236	1.73631			-0.644204	0.0747122	2.46302
	2.95174	-3.20427	-4.17497			0.234987	0.176834	6.24642
	4.20762	2.75144	-4.10001			-0.561231	-0.19734	1.86422
	9.52213	1.44513	3.28141			-0.353035	-2.81976	1.74251
	2.99639	-0.965927	3.49947			2.10167	3.46872	8.23977
	4.69214	-0.541182	1.38679			1.51441	0.86729	1.7201
	6.65172	3.9391	1.44957			0.490894	0.865622	0.926562
	1.24862	0.501742	0.482152			3.86152	1.71052	2.67987
	3.51675	0.299756	1.51363			2.54788	-0.578914	13.4416
	2.87329	1.13081	-0.110872			0.923397	0.422724	0.914022
	3.78098	1.8453	1.47803			2.01833	0.656049	2.11066
	2.07689	1.00106	-0.326226			-0.0747205	0.745814	1.85251
	8.05338	-1.84172	0.24484			0.342743	2.09613	3.46205
	2.44306	0.0544613	-0.232917			1.72014	1.50367	3.28891
	3.64933	2.51657	2.61822			24.6886	6.23923	7.99685
	16.3019	6.3592	3.6155			0.540425	5.67928	7.73126
	4.32345	-2.69145	2.36851			1.62441	-0.48972	6.3481
	1.87623	1.16552	-0.463351			-2.15139	2.48465	5.47852
	2.32003	0.959701	0.0951524			3.7317	5.64551	3.42011
	2.1971	0.893109	0.565611			0.156176	1.2746	2.50312
	2.16449	0.89208	0.923618			0.849067	2.21936	2.52072
	4.11198	-5.6463	-1.27902			3.09482	2.06724	5.0244
	6.82101	2.73166	-0.170987			1.70671	1.01005	3.31774
	2.48083	3.0907	1.30618			5.31859	22.6037	10.1735
	3.08412	-2.06464	2.23142			-2.6597	2.08901	5.21956
	3.06506	1.53948	0.348284			-0.508415	2.48341	5.84024
	3.06999	0.558577	1.6755			-1.09615	1.71838	2.81302
	1.99533	0.243368	1.58145			0.231426	-1.48501	3.32132
	2.53259	2.70845	1.69084			1.00569	-0.583957	3.91063
	2.77387	-0.0268856	-0.55489			-0.28025	-1.15847	2.75291
	1.67082	-0.551785	0.443666			4.87519	3.11209	2.33802
	4.86467	0.563945	0.0270248			2.96708	1.64955	11.0102
	3.84874	0.3702	-1.03551			1.29235	4.86465	6.25727
	9.66779	-3.39268	-1.8272			-1.66683	1.73332	2.95957
	5.03443	3.42483	1.19153			-1.52144	2.04828	6.92357
	27.0078	-0.720949	-5.46014			2.47798	4.79222	3.35059
	2.12762	1.61078	1.88236			1.79815	-0.57709	29.3218
	3.34115	1.62333	1.91057			-1.951	-2.16373	16.328
	4.49195	1.2017	2.009			1.32599	2.16322	4.24516
	3.62253	1.39205	1.03014			-3.13687	0.413497	2.98727
	2.22254	-0.760907	-0.505999			-2.95317	8.79038	13.9057
	2.19532	2.87386	1.9395			4.53949	0.221635	29.8888
	7.42653	-12.7165	-14.689			-0.674658	-2.69887	4.49267
	5.17842	2.69967	2.46907			0.389831	1.33196	3.30187
	7.32927	1.34604	-3.36029			-0.599416	3.45634	8.15422
	3.68108	1.26977	-0.736854			1.598	-0.453143	2.12741
	4.38897	3.92669	2.07353			5.23066	1.96473	5.84646
	7.9868	-3.65598	-0.555896

## Sheet: Fig3b
Figure 3. Gabor filter model links orientation tuning and surround suppression to broadband responses.
Orientation tuning peak		(-45°)	(-22.5°)	(0°)	(22.5°)	(45°)
		1.70879	1.64901	1.65509	1.41295	1.52474		LME model test against 0 (two-sided)
		1.01985	1.77543	3.33541	2.58718	0.844019
		1.26251	1.9056	1.7268	2.89618	0.843755			(-45°)	(-22.5°)	(0°)	(22.5°)	(45°)
		1.28776	0.974666	1.6664	1.46227	0.975785		p-value	4.45e-08	5.76e-07	2.44e-08	6.93e-07	1.37e-08
		0.62444	0.707569	1.1506	0.279687	0.521842		T-statistics	8.50742	7.19545	8.83294	7.10504	9.15485
		2.01776	2.10411	2.26112	2.03462	1.86375
		2.01892	2.08535	3.26511	2.71128	1.99865
		1.14252	1.30409	1.33925	1.02018	1.53789
		1.3448	3.13165	2.67469	3.0186	1.42252
		0.92056	0.684577	1.22018	1.14131	0.834473
		0.437735	0.814873	1.59489	1.44497	0.642803
Tuning only model		0.0119447	0.0189307	0.0271101	0.0186232	0.0116889		Rsqured	-1.266
Suppression model		0.0147957	0.015126	0.0144461	0.0147339	0.0140521		Rsqured	0.584

## Sheet: Fig3c
Figure 3. Gabor filter model links orientation tuning and surround suppression to broadband responses.
Orientation tuning peak		(-45°)	(-22.5°)	(0°)	(22.5°)	(45°)
		0.950847	1.22637	0.889352	1.05332	1.05714		LME model test against 0 (two-sided)
		1.73249	2.36508	4.02046	2.35574	1.83629
		2.30443	2.2043	1.42727	3.40701	1.18619			(-45°)	(-22.5°)	(0°)	(22.5°)	(45°)
		1.93405	2.06532	1.80865	2.00402	2.18239		p-value	4.55469e-07	6.05851e-08	2.22819e-06	5.33253e-07	1.25384e-08
		0.966457	0.636521	0.648135	0.720326	1.01314		T-statistics	7.31075	8.34289	6.54563	7.23304	9.20335
		3.68585	2.64122	3.8754	2.9781	3.04144
		2.36434	2.02565	2.44051	2.0338	2.04204
		1.36532	1.5108	1.42961	1.0822	1.35482
		2.09178	2.98373	2.51324	3.70152	2.51097
		0.943081	0.963658	1.6984	1.64446	1.27108
		1.09248	1.14162	1.82736	1.51601	1.55838
Tuning only model		0.0141229	0.0163607	0.0160413	0.0163855	0.0138204		Rsqured	-1.266
Suppression model		0.0174938	0.0177169	0.0169918	0.0172223	0.0165603		Rsqured	0.584

[truncated: 48 more sheets: Fig3d, Fig3e, Fig4d, Fig4e, Fig4f, Fig5c, Fig5d, Fig5f, Fig6b, Fig6c, Fig6d, Fig6f, Fig6g, Fig6h, Fig7c, Fig7d, Fig7e, Fig7f, FigS1a, FigS1b …]
